# Supplementary material for: catena-Poly[diaqua­tris(μ3-biphenyl-2,2-dicarboxyl­ato)disamarium(III)]
Source: Acta Crystallogr Sect E Struct Rep Online. 2009 Nov 11;65(Pt 12):m1553–4. doi: 10.1107/S1600536809046625 (PMC2972101; doi:10.1107/S1600536809046625)
Supplement: Supplementary file 1 [file e-65-m1553-sup1.cif]

##############################################################################
###                                                                        ###
###        Electronic paper (Acta Crystallographica Section E)             ###
###                                                                        ###
##############################################################################
#                                                                            #
# This CIF contains the data in a paper accepted for publication in Acta     #
# Crystallographica Section E. It conforms to the requirements of Notes      #
# for Authors for Section E, and has been peer reviewed under the auspices   #
# of the IUCr Commission on Journals.                                        #
#                                                                            #
# Full details of the Crystallographic Information File format               #
# are given in the paper "The Crystallographic Information File (CIF):       #
# a New Standard Archive File for Crystallography" by S. R. Hall, F. H.      #
# Allen and I. D. Brown [Acta Cryst. (1991), A47, 655-685].                  #
#                                                                            #
# The current version of the core CIF dictionary is obtainable from          #
# ftp://ftp.iucr.org/pub/cif_core.dic. The current version number is 2.4.    #
#                                                                            #
# Software is freely available for graphical display of the structure(s) in  #
# this CIF.  For information consult the CIF home page http://www.iucr.org/  #
# cif/home.html                                                              #
#                                                                            #
# This file may be used for bona fide research purposes within the           #
# scientific community so long as proper attribution is given to the journal # 
# article from which it was obtained.                                        #
#                                                                            #
##############################################################################
                                             
data_global
_audit_creation_method     'form.cif (version 2.0)'
_journal_data_validation_number     ?
_journal_date_recd_electronic     2009-07-09
_journal_date_accepted     2009-11-05
_journal_name_full     'Acta Crystallographica, Section E'
_journal_year     2009
_journal_volume     65
_journal_issue     12
_journal_page_first     m1553
_journal_page_last     m1554
_journal_paper_category     QM
_journal_coeditor_code     JH2091
_publ_contact_author_name     'Dan-Yi Wei'
_publ_contact_author_address
;
   State Key Lab. Base of Novel Functional Materials and Preparation Science
   Faculty of Materials Science and Chemical Engineering
   Ningbo University
   Ningbo, Zhejiang
   315211, People's Republic of China
;
_publ_contact_author_email     weidanyi@nbu.edu.cn
_publ_contact_author_fax     '086 574 87600786'
_publ_contact_author_phone     '086 574 87600734'
_publ_section_title
;
<i>catena</i>-Poly[diaquatris(\m~3~-biphenyl-2,2-dicarboxylato)disamarium(III)]
;
loop_
    _publ_author_name
    _publ_author_footnote
    _publ_author_address
    'Dan-Yi Wei' ?
;
State Key Laboratory Base of Novel Functional Materials and Preparation Science
Faculty of Materials Science and Chemical Engineering
Ningbo University
Ningbo, Zhejiang 315211, People's Republic of China
;
    'Yan-Guang Zhang' ?
;
State Key Laboratory Base of Novel Functional Materials and Preparation Science
Faculty of Materials Science and Chemical Engineering
Ningbo University
Ningbo, Zhejiang 315211, People's Republic of China
;
    'Mei-Li Wang' ?
;
State Key Laboratory Base of Novel Functional Materials and Preparation Science
Faculty of Materials Science and Chemical Engineering
Ningbo University
Ningbo, Zhejiang 315211, People's Republic of China
;
    'Zhen-Ke Zhu' ?
;
State Key Laboratory Base of Novel Functional Materials and Preparation Science
Faculty of Materials Science and Chemical Engineering
Ningbo University
Ningbo, Zhejiang 315211, People's Republic of China
;
data_I
_audit_creation_method     SHELXL-97
_chemical_name_systematic
;
<i>catena</i>-Poly[diaquatris(\m~3~-biphenyl-2,2-dicarboxylato)disamarium(III)]
;
_chemical_name_common     ?
_chemical_formula_moiety     'C42 H28 O14 Sm2'
_chemical_formula_sum     'C42 H28 O14 Sm2'
_chemical_formula_iupac     '[Sm2 (C14 H8 O4)3 (H2 O)2]'
_chemical_formula_weight     1057.34
_chemical_melting_point     ?
_symmetry_cell_setting     'monoclinic'
_symmetry_space_group_name_H-M     'C 2/c'
_symmetry_space_group_name_Hall     '-C 2yc'
loop_
    _symmetry_equiv_pos_as_xyz
    'x, y, z'
    '-x, y, -z+1/2'
    'x+1/2, y+1/2, z'
    '-x+1/2, y+1/2, -z+1/2'
    '-x, -y, -z'
    'x, -y, z-1/2'
    '-x+1/2, -y+1/2, -z'
    'x+1/2, -y+1/2, z-1/2'
_cell_length_a     20.776(4)
_cell_length_b     21.441(4)
_cell_length_c     8.2660(17)
_cell_angle_alpha     90.00
_cell_angle_beta     103.94(3)
_cell_angle_gamma     90.00
_cell_volume     3573.7(13)
_cell_formula_units_Z     4
_cell_measurement_reflns_used     12337
_cell_measurement_theta_min     3.03
_cell_measurement_theta_max     27.69
_cell_measurement_temperature     293(2)
_exptl_crystal_description     block
_exptl_crystal_colour     colorless
_exptl_crystal_size_max     0.39
_exptl_crystal_size_mid     0.34
_exptl_crystal_size_min     0.27
_exptl_crystal_density_diffrn     1.965
_exptl_crystal_density_meas     ?
_exptl_crystal_density_method     'not measured'
_exptl_crystal_F_000     2064
_exptl_absorpt_coefficient_mu     3.330
_exptl_absorpt_correction_type     'multi-scan'
_exptl_absorpt_process_details     '(ABSCOR; Higashi, 1995)'
_exptl_absorpt_correction_T_min     0.261
_exptl_absorpt_correction_T_max     0.409
_exptl_special_details
;
;
_diffrn_ambient_temperature     293(2)
_diffrn_radiation_type     MoK\a
_diffrn_radiation_wavelength     0.71073
_diffrn_radiation_source     'fine-focus sealed tube'
_diffrn_radiation_monochromator     graphite
_diffrn_measurement_device_type     'Rigaku R-AXIS RAPID'
_diffrn_measurement_method     \w
_diffrn_detector_area_resol_mean     0
_diffrn_reflns_number     15001
_diffrn_reflns_av_R_equivalents     0.0670
_diffrn_reflns_av_sigmaI/netI     0.0695
_diffrn_reflns_theta_min     3.02
_diffrn_reflns_theta_max     27.48
_diffrn_reflns_theta_full     27.48
_diffrn_measured_fraction_theta_max     0.962
_diffrn_measured_fraction_theta_full     0.962
_diffrn_reflns_limit_h_min     -26
_diffrn_reflns_limit_h_max     26
_diffrn_reflns_limit_k_min     -27
_diffrn_reflns_limit_k_max     27
_diffrn_reflns_limit_l_min     -10
_diffrn_reflns_limit_l_max     10
_diffrn_standards_number     0
_diffrn_standards_interval_count     0
_diffrn_standards_interval_time     0
_diffrn_standards_decay_%     ?
_refine_special_details
;
 Refinement of F^2^ against ALL reflections.  The weighted R-factor wR and
 goodness of fit S are based on F^2^, conventional R-factors R are based
 on F, with F set to zero for negative F^2^. The threshold expression of
 F^2^ > 2sigma(F^2^) is used only for calculating R-factors(gt) etc. and is
 not relevant to the choice of reflections for refinement.  R-factors based
 on F^2^ are statistically about twice as large as those based on F, and R-
 factors based on ALL data will be even larger.
;
_reflns_number_total     3962
_reflns_number_gt     3238
_reflns_threshold_expression     I>2\s(I)
_refine_ls_structure_factor_coef     Fsqd
_refine_ls_matrix_type     full
_refine_ls_R_factor_all     0.0818
_refine_ls_R_factor_gt     0.0664
_refine_ls_wR_factor_gt     0.1193
_refine_ls_wR_factor_ref     0.1300
_refine_ls_goodness_of_fit_ref     1.176
_refine_ls_restrained_S_all     1.176
_refine_ls_number_reflns     3962
_refine_ls_number_parameters     263
_refine_ls_number_restraints     0
_refine_ls_hydrogen_treatment     constr
_refine_ls_weighting_scheme     calc
_refine_ls_weighting_details
                     'calc w=1/[\s^2^(Fo^2^)+89.0505P] where P=(Fo^2^+2Fc^2^)/3'
_atom_sites_solution_hydrogens     geom
_atom_sites_solution_primary     direct
_atom_sites_solution_secondary     difmap
_refine_ls_shift/su_max     0.005
_refine_ls_shift/su_mean     0.001
_refine_diff_density_max     2.311
_refine_diff_density_min     -1.910
_refine_ls_extinction_method     none
_refine_ls_extinction_coef     ?
loop_
    _atom_type_symbol
    _atom_type_description
    _atom_type_scat_dispersion_real
    _atom_type_scat_dispersion_imag
    _atom_type_scat_source
    'C' 'C' 0.0033 0.0016
                         'International Tables Vol C Tables 4.2.6.8 and 6.1.1.4'
    'H' 'H' 0.0000 0.0000
                         'International Tables Vol C Tables 4.2.6.8 and 6.1.1.4'
    'O' 'O' 0.0106 0.0060
                         'International Tables Vol C Tables 4.2.6.8 and 6.1.1.4'
    'Sm' 'Sm' -0.1638 3.4418
                         'International Tables Vol C Tables 4.2.6.8 and 6.1.1.4'
_computing_data_collection     'RAPID-AUTO (Rigaku, 1998)'
_computing_cell_refinement     'RAPID-AUTO (Rigaku, 1998)'
_computing_data_reduction     'CrystalStructure (Rigaku/MSC, 2002)'
_computing_structure_solution     'SHELXS97 (Sheldrick, 2008)'
_computing_structure_refinement     'SHELXL97 (Sheldrick, 2008)'
_computing_molecular_graphics     'ORTEPII (Johnson, 1976)'
_computing_publication_material     'SHELXL97 (Sheldrick, 2008)'
loop_
    _atom_site_type_symbol
    _atom_site_label
    _atom_site_fract_x
    _atom_site_fract_y
    _atom_site_fract_z
    _atom_site_U_iso_or_equiv
    _atom_site_adp_type
    _atom_site_calc_flag
    _atom_site_refinement_flags
    _atom_site_occupancy
    _atom_site_disorder_assembly
    _atom_site_disorder_group
    Sm Sm1 0.0000 0.20641(2) 0.7500 0.01913(15) Uani d S 1 . .
    Sm Sm2 0.0000 0.28693(2) 0.2500 0.01920(15) Uani d S 1 . .
    O O1 0.0507(3) 0.1479(3) 0.5795(7) 0.0347(14) Uani d . 1 . .
    O O2 0.0696(3) 0.2088(2) 0.3778(7) 0.0270(12) Uani d . 1 . .
    O O3 0.0595(3) 0.2463(3) 0.0471(7) 0.0272(12) Uani d . 1 . .
    O O4 0.0957(3) 0.1637(3) -0.0570(7) 0.0371(15) Uani d . 1 . .
    O O5 0.0340(3) 0.3549(3) 0.4988(7) 0.0314(14) Uani d . 1 . .
    O O6 0.0664(3) 0.2896(2) 0.7115(7) 0.0253(12) Uani d . 1 . .
    C C1 0.0717(4) 0.1566(4) 0.4500(9) 0.0219(15) Uani d . 1 . .
    C C2 0.0997(4) 0.1010(4) 0.3809(10) 0.0261(17) Uani d . 1 . .
    C C3 0.0705(5) 0.0434(4) 0.3985(11) 0.038(2) Uani d . 1 . .
    H H3A 0.0340 0.0418 0.4451 0.045 Uiso calc R 1 . .
    C C4 0.0948(6) -0.0106(4) 0.3481(12) 0.047(3) Uani d . 1 . .
    H H4A 0.0750 -0.0487 0.3608 0.056 Uiso calc R 1 . .
    C C5 0.1484(6) -0.0084(5) 0.2790(11) 0.051(3) Uani d . 1 . .
    H H5A 0.1650 -0.0448 0.2430 0.062 Uiso calc R 1 . .
    C C6 0.1774(5) 0.0479(5) 0.2632(12) 0.043(2) Uani d . 1 . .
    H H6A 0.2147 0.0484 0.2194 0.051 Uiso calc R 1 . .
    C C7 0.1542(4) 0.1042(4) 0.3090(10) 0.0303(19) Uani d . 1 . .
    C C8 0.1910(4) 0.1616(4) 0.2945(10) 0.0290(18) Uani d . 1 . .
    C C9 0.2548(5) 0.1680(5) 0.3969(12) 0.043(2) Uani d . 1 . .
    H H9A 0.2710 0.1377 0.4768 0.051 Uiso calc R 1 . .
    C C10 0.2938(5) 0.2178(5) 0.3824(14) 0.049(3) Uani d . 1 . .
    H H10A 0.3359 0.2209 0.4529 0.059 Uiso calc R 1 . .
    C C11 0.2722(5) 0.2637(6) 0.2657(14) 0.047(3) Uani d . 1 . .
    H H11A 0.2996 0.2971 0.2555 0.057 Uiso calc R 1 . .
    C C12 0.2084(5) 0.2593(5) 0.1633(10) 0.037(2) Uani d . 1 . .
    H H12A 0.1926 0.2902 0.0849 0.045 Uiso calc R 1 . .
    C C13 0.1687(4) 0.2091(4) 0.1778(11) 0.0307(19) Uani d . 1 . .
    C C14 0.1034(4) 0.2052(4) 0.0510(10) 0.0277(17) Uani d . 1 . .
    C C15 0.0564(4) 0.3429(3) 0.6499(10) 0.0226(16) Uani d . 1 . .
    C C16 0.0779(4) 0.3973(3) 0.7700(9) 0.0246(17) Uani d . 1 . .
    C C17 0.1438(4) 0.3978(4) 0.8573(10) 0.0294(18) Uani d . 1 . .
    H H17A 0.1715 0.3649 0.8458 0.035 Uiso calc R 1 . .
    C C18 0.1689(5) 0.4476(5) 0.9620(12) 0.040(2) Uani d . 1 . .
    H H18A 0.2131 0.4478 1.0206 0.048 Uiso calc R 1 . .
    C C19 0.1282(5) 0.4962(4) 0.9784(11) 0.041(2) Uani d . 1 . .
    H H19A 0.1452 0.5300 1.0458 0.049 Uiso calc R 1 . .
    C C20 0.0622(5) 0.4954(4) 0.8956(11) 0.034(2) Uani d . 1 . .
    H H20A 0.0348 0.5282 0.9097 0.041 Uiso calc R 1 . .
    C C21 0.0358(5) 0.4454(3) 0.7900(10) 0.0278(18) Uani d . 1 . .
    O O7 0.0919(4) 0.3610(3) 0.2356(8) 0.0474(18) Uani d . 1 . .
    H H7B 0.1218 0.3708 0.3270 0.050 Uiso d . 1 . .
    H H7A 0.1034 0.3561 0.1493 0.075 Uiso d . 1 . .
loop_
    _atom_site_aniso_label
    _atom_site_aniso_U_11
    _atom_site_aniso_U_22
    _atom_site_aniso_U_33
    _atom_site_aniso_U_12
    _atom_site_aniso_U_13
    _atom_site_aniso_U_23
    Sm1 0.0230(3) 0.0164(3) 0.0182(3) 0.000 0.0054(2) 0.000
    Sm2 0.0226(3) 0.0174(3) 0.0179(3) 0.000 0.0056(2) 0.000
    O1 0.054(4) 0.025(3) 0.033(3) 0.009(3) 0.025(3) 0.005(2)
    O2 0.025(3) 0.023(3) 0.033(3) 0.005(2) 0.009(2) 0.002(2)
    O3 0.029(3) 0.031(3) 0.023(3) 0.005(2) 0.009(2) -0.001(2)
    O4 0.041(4) 0.032(3) 0.032(3) 0.013(3) -0.004(3) -0.007(2)
    O5 0.047(4) 0.027(3) 0.022(3) -0.007(3) 0.012(3) -0.003(2)
    O6 0.022(3) 0.019(3) 0.037(3) -0.004(2) 0.011(2) 0.001(2)
    C1 0.017(4) 0.025(4) 0.024(4) 0.004(3) 0.007(3) -0.002(3)
    C2 0.031(4) 0.023(4) 0.023(4) 0.012(3) 0.004(3) 0.000(3)
    C3 0.051(6) 0.028(4) 0.034(5) 0.002(4) 0.010(4) 0.000(3)
    C4 0.077(8) 0.024(5) 0.036(6) 0.004(5) 0.007(5) 0.000(4)
    C5 0.090(9) 0.038(5) 0.018(5) 0.029(6) -0.001(5) -0.008(4)
    C6 0.042(6) 0.047(6) 0.037(5) 0.025(5) 0.004(4) -0.009(4)
    C7 0.033(5) 0.035(5) 0.018(4) 0.014(4) -0.002(3) -0.004(3)
    C8 0.021(4) 0.039(5) 0.029(4) 0.010(3) 0.009(3) -0.010(3)
    C9 0.031(5) 0.057(6) 0.038(5) 0.022(5) 0.005(4) -0.015(4)
    C10 0.022(5) 0.069(7) 0.054(7) 0.004(5) 0.006(4) -0.028(5)
    C11 0.032(5) 0.058(7) 0.053(7) -0.015(5) 0.015(5) -0.023(5)
    C12 0.043(6) 0.061(6) 0.010(4) -0.005(5) 0.012(4) -0.007(3)
    C13 0.019(4) 0.037(5) 0.036(5) 0.005(3) 0.006(3) -0.008(3)
    C14 0.030(4) 0.027(4) 0.026(4) -0.004(3) 0.006(3) 0.003(3)
    C15 0.018(4) 0.021(4) 0.032(4) 0.000(3) 0.013(3) -0.005(3)
    C16 0.034(5) 0.019(4) 0.022(4) -0.006(3) 0.010(3) -0.002(3)
    C17 0.034(5) 0.033(4) 0.026(4) -0.001(4) 0.017(4) -0.004(3)
    C18 0.035(5) 0.048(6) 0.037(5) -0.009(4) 0.011(4) -0.016(4)
    C19 0.055(6) 0.040(5) 0.031(5) -0.017(5) 0.016(4) -0.017(4)
    C20 0.049(6) 0.019(4) 0.043(5) -0.006(4) 0.026(4) -0.009(3)
    C21 0.047(5) 0.015(3) 0.027(4) -0.007(3) 0.019(4) -0.001(3)
    O7 0.053(4) 0.052(4) 0.043(4) -0.026(4) 0.023(3) -0.018(3)
_geom_special_details
;
 All esds (except the esd in the dihedral angle between two l.s. planes)
 are estimated using the full covariance matrix.  The cell esds are taken
 into account individually in the estimation of esds in distances, angles
 and torsion angles; correlations between esds in cell parameters are only
 used when they are defined by crystal symmetry.  An approximate (isotropic)
 treatment of cell esds is used for estimating esds involving l.s. planes.
;
loop_
    _geom_bond_atom_site_label_1
    _geom_bond_atom_site_label_2
    _geom_bond_site_symmetry_2
    _geom_bond_distance
    _geom_bond_publ_flag
    Sm1 O1 2_556 2.321(6) ?
    Sm1 O1 . 2.321(6) ?
    Sm1 O6 . 2.322(5) ?
    Sm1 O6 2_556 2.322(5) ?
    Sm1 O4 2 2.410(6) ?
    Sm1 O4 1_556 2.410(6) ?
    Sm1 O3 1_556 2.613(5) ?
    Sm1 O3 2 2.613(5) ?
    Sm1 C14 1_556 2.869(8) ?
    Sm1 C14 2 2.869(8) ?
    Sm2 O2 2 2.298(5) ?
    Sm2 O2 . 2.298(5) ?
    Sm2 O3 2 2.469(6) ?
    Sm2 O3 . 2.469(6) ?
    Sm2 O5 . 2.480(5) ?
    Sm2 O5 2 2.480(5) ?
    Sm2 O7 . 2.509(6) ?
    Sm2 O7 2 2.509(6) ?
    O1 C1 . 1.264(9) ?
    O2 C1 . 1.263(9) ?
    O3 C14 . 1.264(10) ?
    O3 Sm1 1_554 2.613(5) ?
    O4 C14 . 1.244(10) ?
    O4 Sm1 1_554 2.410(6) ?
    O5 C15 . 1.250(10) ?
    O6 C15 . 1.248(9) ?
    C1 C2 . 1.498(10) ?
    C2 C3 . 1.399(12) ?
    C2 C7 . 1.402(12) ?
    C3 C4 . 1.369(13) ?
    C3 H3A . 0.9300 ?
    C4 C5 . 1.370(16) ?
    C4 H4A . 0.9300 ?
    C5 C6 . 1.370(15) ?
    C5 H5A . 0.9300 ?
    C6 C7 . 1.386(11) ?
    C6 H6A . 0.9300 ?
    C7 C8 . 1.469(13) ?
    C8 C9 . 1.397(12) ?
    C8 C13 . 1.403(12) ?
    C9 C10 . 1.362(15) ?
    C9 H9A . 0.9300 ?
    C10 C11 . 1.375(16) ?
    C10 H10A . 0.9300 ?
    C11 C12 . 1.394(13) ?
    C11 H11A . 0.9300 ?
    C12 C13 . 1.377(13) ?
    C12 H12A . 0.9300 ?
    C13 C14 . 1.503(11) ?
    C14 Sm1 1_554 2.869(8) ?
    C15 C16 . 1.527(10) ?
    C16 C17 . 1.387(12) ?
    C16 C21 . 1.388(11) ?
    C17 C18 . 1.394(12) ?
    C17 H17A . 0.9300 ?
    C18 C19 . 1.369(14) ?
    C18 H18A . 0.9300 ?
    C19 C20 . 1.376(14) ?
    C19 H19A . 0.9300 ?
    C20 C21 . 1.407(11) ?
    C20 H20A . 0.9300 ?
    C21 C21 2_556 1.477(18) ?
    O7 H7B . 0.8798 ?
    O7 H7A . 0.8122 ?
loop_
    _geom_angle_atom_site_label_1
    _geom_angle_atom_site_label_2
    _geom_angle_atom_site_label_3
    _geom_angle_site_symmetry_1
    _geom_angle_site_symmetry_3
    _geom_angle
    _geom_angle_publ_flag
    O1 Sm1 O1 2_556 . 114.5(3) ?
    O1 Sm1 O6 2_556 . 150.4(2) ?
    O1 Sm1 O6 . . 87.7(2) ?
    O1 Sm1 O6 2_556 2_556 87.7(2) ?
    O1 Sm1 O6 . 2_556 150.4(2) ?
    O6 Sm1 O6 . 2_556 79.7(3) ?
    O1 Sm1 O4 2_556 2 76.9(2) ?
    O1 Sm1 O4 . 2 79.4(2) ?
    O6 Sm1 O4 . 2 128.6(2) ?
    O6 Sm1 O4 2_556 2 87.7(2) ?
    O1 Sm1 O4 2_556 1_556 79.4(2) ?
    O1 Sm1 O4 . 1_556 76.9(2) ?
    O6 Sm1 O4 . 1_556 87.7(2) ?
    O6 Sm1 O4 2_556 1_556 128.6(2) ?
    O4 Sm1 O4 2 1_556 135.3(3) ?
    O1 Sm1 O3 2_556 1_556 77.7(2) ?
    O1 Sm1 O3 . 1_556 124.5(2) ?
    O6 Sm1 O3 . 1_556 73.45(19) ?
    O6 Sm1 O3 2_556 1_556 77.39(19) ?
    O4 Sm1 O3 2 1_556 151.0(2) ?
    O4 Sm1 O3 1_556 1_556 51.29(18) ?
    O1 Sm1 O3 2_556 2 124.5(2) ?
    O1 Sm1 O3 . 2 77.7(2) ?
    O6 Sm1 O3 . 2 77.39(19) ?
    O6 Sm1 O3 2_556 2 73.45(19) ?
    O4 Sm1 O3 2 2 51.29(18) ?
    O4 Sm1 O3 1_556 2 151.0(2) ?
    O3 Sm1 O3 1_556 2 141.8(2) ?
    O1 Sm1 C14 2_556 1_556 79.8(2) ?
    O1 Sm1 C14 . 1_556 99.6(2) ?
    O6 Sm1 C14 . 1_556 77.3(2) ?
    O6 Sm1 C14 2_556 1_556 103.5(2) ?
    O4 Sm1 C14 2 1_556 153.7(2) ?
    O4 Sm1 C14 1_556 1_556 25.4(2) ?
    O3 Sm1 C14 1_556 1_556 26.1(2) ?
    O3 Sm1 C14 2 1_556 154.7(2) ?
    O1 Sm1 C14 2_556 2 99.6(2) ?
    O1 Sm1 C14 . 2 79.8(2) ?
    O6 Sm1 C14 . 2 103.5(2) ?
    O6 Sm1 C14 2_556 2 77.3(2) ?
    O4 Sm1 C14 2 2 25.4(2) ?
    O4 Sm1 C14 1_556 2 153.7(2) ?
    O3 Sm1 C14 1_556 2 154.7(2) ?
    O3 Sm1 C14 2 2 26.1(2) ?
    C14 Sm1 C14 1_556 2 179.0(3) ?
    O2 Sm2 O2 2 . 86.4(3) ?
    O2 Sm2 O3 2 2 72.10(19) ?
    O2 Sm2 O3 . 2 78.1(2) ?
    O2 Sm2 O3 2 . 78.1(2) ?
    O2 Sm2 O3 . . 72.10(19) ?
    O3 Sm2 O3 2 . 138.7(3) ?
    O2 Sm2 O5 2 . 146.3(2) ?
    O2 Sm2 O5 . . 91.4(2) ?
    O3 Sm2 O5 2 . 74.51(19) ?
    O3 Sm2 O5 . . 132.9(2) ?
    O2 Sm2 O5 2 2 91.4(2) ?
    O2 Sm2 O5 . 2 146.3(2) ?
    O3 Sm2 O5 2 2 132.9(2) ?
    O3 Sm2 O5 . 2 74.51(19) ?
    O5 Sm2 O5 . 2 108.0(3) ?
    O2 Sm2 O7 2 . 147.4(2) ?
    O2 Sm2 O7 . . 94.7(2) ?
    O3 Sm2 O7 2 . 140.0(2) ?
    O3 Sm2 O7 . . 71.3(2) ?
    O5 Sm2 O7 . . 66.4(2) ?
    O5 Sm2 O7 2 . 69.9(2) ?
    O2 Sm2 O7 2 2 94.7(2) ?
    O2 Sm2 O7 . 2 147.4(2) ?
    O3 Sm2 O7 2 2 71.3(2) ?
    O3 Sm2 O7 . 2 140.0(2) ?
    O5 Sm2 O7 . 2 69.9(2) ?
    O5 Sm2 O7 2 2 66.4(2) ?
    O7 Sm2 O7 . 2 101.4(4) ?
    C1 O1 Sm1 . . 137.2(5) ?
    C1 O2 Sm2 . . 144.0(5) ?
    C14 O3 Sm2 . . 134.8(5) ?
    C14 O3 Sm1 . 1_554 88.3(5) ?
    Sm2 O3 Sm1 . 1_554 123.6(2) ?
    C14 O4 Sm1 . 1_554 98.4(5) ?
    C15 O5 Sm2 . . 132.1(5) ?
    C15 O6 Sm1 . . 135.5(5) ?
    O2 C1 O1 . . 123.5(7) ?
    O2 C1 C2 . . 119.8(7) ?
    O1 C1 C2 . . 116.7(7) ?
    C3 C2 C7 . . 120.1(8) ?
    C3 C2 C1 . . 116.4(8) ?
    C7 C2 C1 . . 123.4(7) ?
    C4 C3 C2 . . 121.0(10) ?
    C4 C3 H3A . . 119.5 ?
    C2 C3 H3A . . 119.5 ?
    C3 C4 C5 . . 119.7(10) ?
    C3 C4 H4A . . 120.2 ?
    C5 C4 H4A . . 120.2 ?
    C6 C5 C4 . . 119.4(9) ?
    C6 C5 H5A . . 120.3 ?
    C4 C5 H5A . . 120.3 ?
    C5 C6 C7 . . 123.5(11) ?
    C5 C6 H6A . . 118.2 ?
    C7 C6 H6A . . 118.2 ?
    C6 C7 C2 . . 116.3(9) ?
    C6 C7 C8 . . 119.1(9) ?
    C2 C7 C8 . . 124.4(7) ?
    C9 C8 C13 . . 117.0(9) ?
    C9 C8 C7 . . 118.0(8) ?
    C13 C8 C7 . . 124.9(7) ?
    C10 C9 C8 . . 121.4(10) ?
    C10 C9 H9A . . 119.3 ?
    C8 C9 H9A . . 119.3 ?
    C9 C10 C11 . . 121.5(9) ?
    C9 C10 H10A . . 119.3 ?
    C11 C10 H10A . . 119.3 ?
    C10 C11 C12 . . 118.6(10) ?
    C10 C11 H11A . . 120.7 ?
    C12 C11 H11A . . 120.7 ?
    C13 C12 C11 . . 120.2(10) ?
    C13 C12 H12A . . 119.9 ?
    C11 C12 H12A . . 119.9 ?
    C12 C13 C8 . . 121.4(8) ?
    C12 C13 C14 . . 116.2(8) ?
    C8 C13 C14 . . 122.1(8) ?
    O4 C14 O3 . . 120.9(8) ?
    O4 C14 C13 . . 118.7(8) ?
    O3 C14 C13 . . 120.2(7) ?
    O4 C14 Sm1 . 1_554 56.2(4) ?
    O3 C14 Sm1 . 1_554 65.5(4) ?
    C13 C14 Sm1 . 1_554 164.9(6) ?
    O6 C15 O5 . . 125.6(7) ?
    O6 C15 C16 . . 116.1(7) ?
    O5 C15 C16 . . 118.2(7) ?
    C17 C16 C21 . . 120.2(7) ?
    C17 C16 C15 . . 116.3(7) ?
    C21 C16 C15 . . 123.5(7) ?
    C16 C17 C18 . . 120.3(8) ?
    C16 C17 H17A . . 119.9 ?
    C18 C17 H17A . . 119.9 ?
    C19 C18 C17 . . 119.8(9) ?
    C19 C18 H18A . . 120.1 ?
    C17 C18 H18A . . 120.1 ?
    C18 C19 C20 . . 120.4(8) ?
    C18 C19 H19A . . 119.8 ?
    C20 C19 H19A . . 119.8 ?
    C19 C20 C21 . . 120.7(9) ?
    C19 C20 H20A . . 119.6 ?
    C21 C20 H20A . . 119.6 ?
    C16 C21 C20 . . 118.6(8) ?
    C16 C21 C21 . 2_556 122.8(6) ?
    C20 C21 C21 . 2_556 118.5(7) ?
    Sm2 O7 H7B . . 119.9 ?
    Sm2 O7 H7A . . 110.3 ?
    H7B O7 H7A . . 119.3 ?
