# Supplementary material for: catena-Poly[diaqua­tris(μ3-biphenyl-2,2-dicarboxyl­ato)disamarium(III)]
Source: Acta Crystallogr Sect E Struct Rep Online. 2009 Nov 11;65(Pt 12):m1553–4. doi: 10.1107/S1600536809046625 (PMC2972101; doi:10.1107/S1600536809046625)
Supplement: Supplementary file 2 [file e-65-m1553-Isup2.hkl]

# 
# h,k,l, Fc-squared, Fo-squared, sigma(Fo-squared) and status flag 
# 
data_I
_shelx_title ' TREF in C2/c' 
_shelx_refln_list_code          4 
_shelx_F_calc_maximum      538.22 
_exptl_crystal_F_000      2064.00 
_reflns_d_resolution_high  0.7700 
 
loop_ 
 _symmetry_equiv_pos_as_xyz 
 'x, y, z' 
 '-x, y, -z+1/2' 
 'x+1/2, y+1/2, z' 
 '-x+1/2, y+1/2, -z+1/2' 
 '-x, -y, -z' 
 'x, -y, z-1/2' 
 '-x+1/2, -y+1/2, -z' 
 'x+1/2, -y+1/2, z-1/2' 
 
_cell_length_a    20.7760 
_cell_length_b    21.4410 
_cell_length_c     8.2660 
_cell_angle_alpha  90.000 
_cell_angle_beta  103.940 
_cell_angle_gamma  90.000 
 
_shelx_F_squared_multiplier     1.000 
 
loop_ 
 _refln_index_h 
 _refln_index_k 
 _refln_index_l 
 _refln_F_squared_calc 
 _refln_F_squared_meas 
 _refln_F_squared_sigma 
 _refln_observed_status 
   4   0   0    61276.49    64488.96   2143.68 o 
   6   0   0    26911.54    25739.00    635.95 o 
   8   0   0     8512.41     7220.15    335.54 o 
  10   0   0    68050.86    67194.17   2676.28 o 
  12   0   0   124201.58   130941.38   9190.21 o 
  14   0   0    89236.16    91193.21   4159.13 o 
  16   0   0    57449.15    55638.66   1965.02 o 
  18   0   0    48607.00    46187.38   2808.92 o 
  20   0   0    34308.88    35296.34   2227.76 o 
  22   0   0    15196.52    14462.08   1068.61 o 
   3   1   0     8175.77     9435.76    133.29 o 
   5   1   0     1106.13     1471.95     46.15 o 
   7   1   0      562.44      699.30     50.27 o 
   9   1   0      102.83      240.58     32.47 o 
  11   1   0     7523.78     7688.69    198.41 o 
  13   1   0      514.31      453.07     84.78 o 
  15   1   0       67.67        6.09     32.79 o 
  17   1   0       61.08      -62.79     71.74 o 
  19   1   0      342.41      253.42    107.32 o 
  21   1   0      182.91      185.78     94.28 o 
  23   1   0       76.67       81.23     76.41 o 
   4   2   0   289682.03   313008.25  13006.82 o 
   6   2   0    37289.65    34779.55   1687.89 o 
   8   2   0    46067.68    41718.91   1760.56 o 
  10   2   0   104074.70   106810.35   3335.23 o 
  12   2   0    61262.25    58897.73   1721.33 o 
  14   2   0    70132.18    68143.27   1914.02 o 
  16   2   0    53164.57    52600.67   1939.03 o 
  18   2   0    41928.27    43213.12   1703.55 o 
  20   2   0    27289.12    24152.24   2345.64 o 
  22   2   0    10809.64     8841.23   1198.79 o 
  24   2   0     9769.23    13843.47   5667.66 o 
   1   3   0     4040.11     4452.18     93.99 o 
   3   3   0       81.34      212.11     29.15 o 
   5   3   0      223.97      409.05     46.88 o 
   7   3   0      119.35      193.51     28.89 o 
   9   3   0       17.67       20.55     25.69 o 
  11   3   0     1117.29      780.95     82.12 o 
  13   3   0       18.00       91.22     48.50 o 
  15   3   0      168.86      294.90     86.69 o 
  17   3   0     1208.52     1214.45    160.05 o 
  19   3   0      152.06      101.73     77.78 o 
  21   3   0        2.76       49.06     54.24 o 
  23   3   0        2.73       24.22     50.09 o 
   0   4   0    89848.49    88413.66   3317.65 o 
   2   4   0    17903.09    17528.91    373.35 o 
   4   4   0    61446.92    59139.27   1702.94 o 
   6   4   0    51922.70    53892.27   1327.42 o 
   8   4   0    20317.89    20242.98    440.74 o 
  10   4   0    26154.37    23089.14   1053.99 o 
  12   4   0    15562.75    13634.07    437.71 o 
  14   4   0    39060.61    38819.77   1842.08 o 
  16   4   0    25369.41    20855.79   2749.57 o 
  18   4   0    22622.46    28669.16   4229.60 o 
  20   4   0     3634.57    17222.00   8450.54 o 
  22   4   0     3182.02     3545.51    513.39 o 
  24   4   0     4554.82     5251.85   1252.77 o 
   1   5   0    11611.46    12112.08    320.06 o 
   3   5   0     1100.37     1282.44     96.09 o 
   5   5   0     3420.44     3312.50    161.80 o 
   7   5   0       52.65       97.83     33.50 o 
   9   5   0       27.35       63.25     31.00 o 
  11   5   0     4821.65     5018.23    255.14 o 
  13   5   0     1646.04     1571.87    142.83 o 
  15   5   0      740.98      701.96    141.17 o 
  17   5   0       51.51       28.77     62.33 o 
  19   5   0      287.60      173.04     92.03 o 
  21   5   0       17.74      139.71    123.51 o 
  23   5   0      199.07      144.66    127.99 o 
  25   5   0       10.42       -5.36     55.82 o 
   0   6   0    16984.22    15590.95    622.10 o 
   2   6   0     8308.94     8401.55    271.63 o 
   4   6   0     4570.51     4626.17    208.39 o 
   6   6   0    11024.71    10598.93    384.64 o 
   8   6   0      178.69      371.62     89.06 o 
  10   6   0      486.03      567.72     80.03 o 
  12   6   0       88.86      160.73     59.75 o 
  14   6   0     3838.71     3618.70    237.18 o 
  16   6   0      239.77      545.47    138.52 o 
  18   6   0      662.29      644.82    167.73 o 
  20   6   0       44.82       69.31     74.71 o 
  22   6   0       31.72     1177.55    670.40 o 
  24   6   0       57.72     -106.45    120.16 o 
   1   7   0     1357.45     1518.16    121.61 o 
   3   7   0      117.39      311.54     64.07 o 
   5   7   0     4747.36     4425.15    185.85 o 
   7   7   0       66.11      128.46     44.99 o 
   9   7   0       53.41       74.40     40.09 o 
  11   7   0      117.18       97.89     52.15 o 
  13   7   0       37.17      849.86    629.92 o 
  15   7   0     1660.46     1420.71    158.89 o 
  17   7   0      458.52      524.88    130.85 o 
  19   7   0      152.56      187.88    165.08 o 
  21   7   0       27.13      115.95     96.83 o 
  23   7   0        0.26       52.99     93.95 o 
  25   7   0      245.88      118.77    136.59 o 
   0   8   0     3973.97     4013.11    284.86 o 
   2   8   0    14862.14    14157.22    436.01 o 
   4   8   0    41237.78    40944.91   1106.94 o 
   6   8   0    38995.50    40443.25   1116.62 o 
   8   8   0    14315.15    15117.93    634.88 o 
  10   8   0    22828.92    22061.59    630.92 o 
  12   8   0    23354.06    23359.70    783.88 o 
  14   8   0     3678.52     3315.13    255.19 o 
  16   8   0    11573.61    11526.45    517.47 o 
  18   8   0     6383.13     5885.49    415.66 o 
  20   8   0     3157.65     3257.48    346.42 o 
  22   8   0     2495.09     2931.82    391.35 o 
  24   8   0     3100.99     2782.76    427.86 o 
   1   9   0     6915.84     7039.09    285.99 o 
   3   9   0      721.79      624.90     89.10 o 
   5   9   0      272.81      255.21     65.31 o 
   7   9   0     2349.63     3744.90    663.89 o 
   9   9   0     1200.23     1347.78    155.58 o 
  11   9   0     3593.76     4298.58    618.45 o 
  13   9   0      930.61     2594.01    747.25 o 
  15   9   0    14934.70    19505.89   3570.95 o 
  17   9   0      130.08       10.32     56.31 o 
  19   9   0       78.81      141.13    182.49 o 
  21   9   0       93.66       94.24    101.02 o 
  23   9   0      176.56       75.17    113.06 o 
   0  10   0    46464.96    47756.06   2000.14 o 
   2  10   0    59260.39    59192.59   1838.36 o 
   4  10   0    16954.08    13598.50    473.13 o 
   6  10   0    73547.70    70707.38   2245.56 o 
   8  10   0   103387.75   100527.09   4071.62 o 
  10  10   0    57634.98    57349.02   1665.71 o 
  12  10   0    58001.04    56821.84   1935.18 o 
  14  10   0    55428.02    49207.78   3785.11 o 
  16  10   0    23478.54    22669.46    985.08 o 
  18  10   0    18769.99    17448.28    782.46 o 
  20  10   0    16061.78    16152.76    909.32 o 
  22  10   0     7308.29     7480.13    624.53 o 
  24  10   0     6973.55     7068.23    665.78 o 
   1  11   0     9211.50     8343.93    374.29 o 
   3  11   0     2381.29     1949.25    172.58 o 
   5  11   0     5762.12     5870.40    461.46 o 
   7  11   0     7861.80     9281.55   1578.93 o 
   9  11   0    10875.87    10169.44    877.35 o 
  11  11   0     8584.78    26888.07   1522.09 o 
  13  11   0      346.29      211.65     86.32 o 
  15  11   0       17.50      -16.11     39.64 o 
  17  11   0      439.93     7870.87   1467.70 o 
  19  11   0     3923.67     8602.01   1549.62 o 
  21  11   0     1261.65     1130.86    276.81 o 
  23  11   0      630.78      547.87    232.20 o 
   0  12   0    93814.49    93206.10   4510.61 o 
   2  12   0   104728.55   106510.73   3755.21 o 
   4  12   0    88982.15    87304.18   2991.22 o 
   6  12   0   108700.41   104794.45   3823.99 o 
   8  12   0    52323.91    49191.36   1729.04 o 
  10  12   0    64881.88    63010.77   2286.56 o 
  12  12   0    67723.11    66066.20   2440.28 o 
  14  12   0    39012.93    36969.39   1403.69 o 
  16  12   0    26969.03    26674.94    948.01 o 
  18  12   0    29151.72    27602.78   1340.83 o 
  20  12   0    10772.23    11341.69    691.78 o 
  22  12   0    10742.76    11234.17    838.99 o 
   1  13   0     8855.55     7418.05    419.46 o 
   3  13   0     6668.60     5708.30    364.07 o 
   5  13   0     6995.93     6703.23    466.97 o 
   7  13   0     7204.21    25314.71   4521.65 o 
   9  13   0     4619.41     9430.38   2338.75 o 
  11  13   0     2844.97     2823.65    328.80 o 
  13  13   0      939.63      911.78    230.71 o 
  15  13   0     2899.58     7471.10   2634.65 o 
  17  13   0     3099.30     8944.84   3097.83 o 
  19  13   0     4027.22     8451.08    772.74 o 
  21  13   0      384.36     2334.07   1027.02 o 
  23  13   0      787.68     2502.89   1525.77 o 
   0  14   0   116518.16   117059.54   6282.89 o 
   2  14   0   106651.34   107990.55   4077.72 o 
   4  14   0    62287.82    60425.13   2187.86 o 
   6  14   0    44645.51    44815.55   1672.97 o 
   8  14   0    32332.97    32194.52   1341.95 o 
  10  14   0    39949.70    37008.23   1736.82 o 
  12  14   0    30266.68    30017.73   1069.10 o 
  14  14   0    26745.75    25869.43   1126.27 o 
  16  14   0    28705.97    29316.06   1359.90 o 
  18  14   0    20404.15    20247.84    994.79 o 
  20  14   0    11770.98    11377.71    892.70 o 
  22  14   0     9729.25     9449.56    874.64 o 
   1  15   0      393.99      387.54    128.24 o 
   3  15   0     3792.84     2533.44    281.11 o 
   5  15   0     7375.96     7344.57    554.95 o 
   7  15   0     8100.26    11912.06   2053.35 o 
   9  15   0     2775.22     2849.52    454.79 o 
  11  15   0     1908.49     2141.43    672.03 o 
  13  15   0     3058.42     6515.78   1860.76 o 
  15  15   0     2891.94     3966.71   1308.56 o 
  17  15   0     1339.59     5876.01   1992.20 o 
  19  15   0     1629.23     6380.20   1929.80 o 
  21  15   0      616.22     3466.39   1465.35 o 
   0  16   0    52124.18    51784.77   2803.08 o 
   2  16   0    31577.22    32834.36   1325.13 o 
   4  16   0    17792.96    17415.78    879.33 o 
   6  16   0    10923.34    10781.59    623.30 o 
   8  16   0     9669.91     9816.59    602.54 o 
  10  16   0    15701.92    14562.74    921.82 o 
  12  16   0    20195.46    18383.70    934.49 o 
  14  16   0    13626.98    13296.49    773.75 o 
  16  16   0     9863.14     9737.35    659.48 o 
  18  16   0     5206.10     5137.79    380.55 o 
  20  16   0     6860.67     6998.19    678.36 o 
   1  17   0     3275.53     2788.87    318.42 o 
   3  17   0      894.30      780.52    182.40 o 
   5  17   0      667.61      574.49    166.63 o 
   7  17   0      632.89     1591.70    663.31 o 
   9  17   0      190.40     2005.73   1143.26 o 
  11  17   0      855.91      671.53    187.80 o 
  13  17   0      756.87      601.90    141.06 o 
  15  17   0      748.35      552.15    172.47 o 
  17  17   0      945.70     2480.31   1123.97 o 
  19  17   0      220.78     2077.17   1210.74 o 
   0  18   0    11199.20    11233.26    960.63 o 
   2  18   0      170.78      327.21    139.14 o 
   4  18   0       20.10      188.18    116.18 o 
   6  18   0     1057.96     1102.40    224.67 o 
   8  18   0      408.68      550.56    172.75 o 
  10  18   0      777.76      675.96    194.22 o 
  12  18   0     2473.13     2338.95    314.45 o 
  14  18   0      511.67      427.35    149.63 o 
  16  18   0      959.22      795.53    255.76 o 
  18  18   0       78.93      -83.92    162.00 o 
   1  19   0        0.42      -12.55     64.40 o 
   3  19   0     1994.55     1790.80    284.50 o 
   5  19   0      422.07      384.41    155.63 o 
   7  19   0      106.42       29.12     82.71 o 
   9  19   0      112.27      105.56    107.11 o 
  11  19   0     2920.73     2781.89    434.37 o 
  13  19   0        3.21      154.41    161.12 o 
  15  19   0      711.14      587.79    263.59 o 
  17  19   0      316.95      283.56    164.81 o 
  19  19   0       16.75      -76.36    111.11 o 
   0  20   0    43722.42    45801.28   2918.21 o 
   2  20   0    15752.59    16596.02   1020.86 o 
   4  20   0     1003.21     1115.89    246.30 o 
   6  20   0     1641.75     1638.74    295.76 o 
   8  20   0       55.91      141.71    130.82 o 
  10  20   0      370.53      523.15    199.53 o 
  12  20   0     2872.39     2297.98    361.52 o 
  14  20   0     2795.03     2411.36    384.19 o 
  16  20   0     2039.93     1762.72    328.91 o 
  18  20   0     2885.68     1849.84    481.94 o 
   1  21   0      663.35      451.01    190.28 o 
   3  21   0     2741.81     2547.50    373.06 o 
   5  21   0     2660.40     2489.30    372.11 o 
   7  21   0     1097.29     1140.58    309.87 o 
   9  21   0      872.59      567.02    222.20 o 
  11  21   0      538.53      745.13    283.84 o 
  13  21   0     2184.43     1731.79    356.85 o 
  15  21   0     1609.28     2839.60    906.44 o 
  17  21   0     2064.31     3809.48   1179.52 o 
   0  22   0    23318.05    25772.48   2033.18 o 
   2  22   0    19331.68    20582.23   1230.88 o 
   4  22   0    13795.27    15169.92   1001.96 o 
   6  22   0     8511.88     8830.91    738.16 o 
   8  22   0     7485.01     7603.49    702.27 o 
  10  22   0    10946.03    10617.56    886.53 o 
  12  22   0    11156.26    11050.77    927.37 o 
  14  22   0    10386.51    10415.58    683.78 o 
  16  22   0    10347.79     9581.01    828.55 o 
   1  23   0     6809.48     5673.94    631.22 o 
   3  23   0     5215.90     5173.19    587.50 o 
   5  23   0     3941.68     3534.86    493.29 o 
   7  23   0     3250.66     3440.97    496.41 o 
   9  23   0     4382.76     4246.94    605.96 o 
  11  23   0     2390.53     3845.23   1190.34 o 
  13  23   0     3386.94     5067.91   1538.64 o 
   0  24   0    27817.29    29416.78   2457.78 o 
   2  24   0    20206.81    22516.36   1521.32 o 
   4  24   0    17044.32    18421.92   1260.07 o 
   6  24   0    12643.35    13799.65   1071.81 o 
   8  24   0    10530.38    11262.34    971.47 o 
  10  24   0    15038.99    14068.11   1163.18 o 
  12  24   0    16834.07    14800.27   1234.67 o 
   1  25   0    10824.40    10160.79    939.75 o 
   3  25   0     5585.39     5652.04    688.73 o 
   5  25   0     5305.17     4998.75    652.18 o 
   7  25   0     3137.94     3065.32    529.27 o 
   9  25   0     3878.10     3044.19    549.70 o 
  11  25   0     5920.48     6535.24   1174.95 o 
   0  26   0    20554.85    22581.58   2220.15 o 
   2  26   0    15328.55    16858.55   1313.05 o 
   4  26   0    11863.26    13466.98   1208.64 o 
   6  26   0    11368.95    12840.20   1127.26 o 
   8  26   0    11228.91    11854.41   1106.77 o 
   1  27   0     5529.15     5914.97    772.64 o 
   3  27   0     2960.78     2832.56    574.28 o 
   5  27   0     2143.74     1874.48    455.04 o 
 -23   1   1      340.90      163.27    112.22 o 
 -21   1   1       21.54       66.49     38.44 o 
 -19   1   1       35.60       53.11     36.71 o 
 -17   1   1      504.91      375.78     75.13 o 
 -15   1   1      360.16      269.49     57.54 o 
 -13   1   1     3052.75     3006.45    356.21 o 
 -11   1   1     3785.21     3681.25    171.42 o 
  -9   1   1     1612.12     1625.60     97.50 o 
  -7   1   1    10850.19    10915.85    258.50 o 
  -5   1   1    22599.84    25003.89    510.40 o 
  -3   1   1    10717.20    10877.06    162.24 o 
   1   1   1      183.67      554.01     31.46 o 
   3   1   1     9536.73     9722.62    197.37 o 
   5   1   1    20937.79    22208.73    388.73 o 
   7   1   1      862.61     1007.37     60.84 o 
   9   1   1      873.65     1024.66     66.24 o 
  11   1   1    11940.97    12539.50    349.66 o 
  13   1   1      315.00      294.38     93.56 o 
  15   1   1       41.98      101.53     42.08 o 
  17   1   1     1662.29     1749.05    149.72 o 
  19   1   1       12.97       -0.93     46.86 o 
  21   1   1       21.24       18.42     50.47 o 
  23   1   1      521.83      420.17    132.22 o 
 -26   2   1     3480.43     4698.38   1062.58 o 
 -22   2   1    10199.79     7843.60    479.13 o 
 -20   2   1     6983.66     8070.74    560.06 o 
 -18   2   1     7374.89      735.73    111.71 o 
 -16   2   1     3745.72     3413.48    309.53 o 
 -14   2   1    14816.84    12656.69   1464.02 o 
 -12   2   1    30289.84    25733.03   3071.49 o 
 -10   2   1    93275.81    92073.27   3415.64 o 
  -8   2   1    64303.75    62892.05   1921.83 o 
  -6   2   1    24462.85    24084.99    627.67 o 
  -4   2   1    57109.68    57799.91   1906.79 o 
  -2   2   1    31656.82    31285.37    672.27 o 
   0   2   1     1491.49     1795.76     73.70 o 
   2   2   1    94645.88   100939.74   2183.41 o 
   4   2   1    47635.99    50523.27   1120.89 o 
   6   2   1    24456.16    22533.09    852.18 o 
   8   2   1    74090.15    75820.89   2144.11 o 
  10   2   1    23935.55    24122.55    619.70 o 
  12   2   1     4398.45     4203.01    180.06 o 
  14   2   1     7693.25     7276.41    314.90 o 
  16   2   1     9605.20    12897.81   2166.54 o 
  18   2   1    13005.98    11878.42    600.25 o 
  20   2   1     8092.18     8159.34    470.39 o 
  22   2   1     7293.66     6819.59    605.52 o 
  24   2   1     3747.15     3688.89    699.93 o 
 -23   3   1       16.72      102.49     75.53 o 
 -21   3   1      281.76      147.11    124.29 o 
 -19   3   1       63.22       27.65     82.29 o 
 -17   3   1      445.37      351.26    122.51 o 
 -15   3   1     2763.30     3851.41    808.61 o 
 -13   3   1        3.47       70.11     61.34 o 
 -11   3   1      362.41     1341.69    473.57 o 
  -9   3   1     1457.43     2664.29    549.14 o 
  -7   3   1     1303.83     1380.45     80.85 o 
  -5   3   1     4801.47     4880.19    220.24 o 
  -3   3   1      666.88      862.32     67.69 o 
  -1   3   1     1642.94     1742.68     59.31 o 
   1   3   1     4631.29     4637.04    108.94 o 
   3   3   1    23411.08    23891.36    506.10 o 
   5   3   1     7555.65     8368.86    179.48 o 
   7   3   1     2071.31     1979.97     98.69 o 
   9   3   1      661.78      975.60     78.58 o 
  11   3   1       40.23       85.62     49.61 o 
  13   3   1        0.90       19.46     32.90 o 
  15   3   1        1.04        5.88     37.80 o 
  17   3   1      320.05     1214.90    564.17 o 
  19   3   1       36.59       27.28     54.36 o 
  21   3   1      163.16       94.81     67.12 o 
  23   3   1      731.85      505.08    260.62 o 
  25   3   1       90.25       82.00    135.48 o 
 -26   4   1    11211.09    14157.02   2154.92 o 
 -24   4   1    15747.49    16308.74   3665.75 o 
 -22   4   1    27191.04    38178.41   9697.82 o 
 -20   4   1    23562.35    28494.08   1797.53 o 
 -18   4   1    17742.06    19745.89   1014.51 o 
 -16   4   1    12653.93    12622.63    651.91 o 
 -14   4   1    52967.29    53151.50   2131.39 o 
 -12   4   1    77065.08    75447.39   2752.40 o 
 -10   4   1   100795.97    99308.33   3633.73 o 
  -8   4   1   130101.40   128170.45   5910.38 o 
  -6   4   1   129095.60   123700.45   4506.17 o 
  -4   4   1   103794.36   101412.98   3381.26 o 
  -2   4   1   282768.22   288162.72  11944.03 o 
   0   4   1   150358.36   154076.80   5009.12 o 
   2   4   1    59323.55    59602.60   1311.16 o 
   4   4   1   110880.37   111025.98   3271.50 o 
   6   4   1   134885.34   141370.64   4179.81 o 
   8   4   1   116286.65   106346.39   6653.30 o 
  10   4   1    73087.30    70619.55   2106.32 o 
  12   4   1    38542.18    36716.42   1051.65 o 
  14   4   1    22905.93    22638.10    734.96 o 
  16   4   1    27185.27    27463.13    773.72 o 
  18   4   1    30845.46    28142.46   3901.88 o 
  20   4   1    18493.33    22283.28   1628.53 o 
  22   4   1    18345.76    17620.27   1849.18 o 
  24   4   1     8810.90     9913.25   1439.34 o 
 -25   5   1        2.99       -1.59     96.44 o 
 -23   5   1      573.43      435.52    210.59 o 
 -21   5   1        3.33      703.68    629.44 o 
 -19   5   1      725.81     1955.23   1131.02 o 
 -17   5   1     3264.47     4648.68   1324.65 o 
 -15   5   1     8451.53     8438.21    610.77 o 
 -13   5   1     3709.98     3365.69    265.64 o 
 -11   5   1     2794.42     2778.17    250.78 o 
  -9   5   1     6195.24     6799.54    469.64 o 
  -7   5   1    10310.11    11187.89    387.18 o 
  -5   5   1     5387.66     6726.66    257.98 o 
  -3   5   1      150.68      120.48     37.66 o 
  -1   5   1     4815.21     5174.91    192.88 o 
   1   5   1    17766.04    18041.65    440.11 o 
   3   5   1    12719.18    12155.24    268.05 o 
   5   5   1    28994.31    26420.03   2099.44 o 
   7   5   1    17721.25    18170.46    524.30 o 
   9   5   1      932.66     1108.15     79.57 o 
  11   5   1      351.48      404.73     77.59 o 
  13   5   1       34.40       65.17     59.18 o 
  15   5   1        9.51      109.14     89.89 o 
  17   5   1     1711.82     1891.80    530.57 o 
  19   5   1     1966.18     1528.34    425.47 o 
  21   5   1      389.86      342.48    174.81 o 
  23   5   1      178.91       85.00     62.96 o 
  25   5   1       14.26       63.79     88.60 o 
 -26   6   1    14917.22    19218.33   2385.94 o 
 -24   6   1    15381.88    20535.85   1268.61 o 
 -22   6   1    34100.52    34669.12   1942.05 o 
 -20   6   1    39734.37    41380.36   2585.99 o 
 -18   6   1    24289.24    25897.60   1369.97 o 
 -16   6   1    37388.88    36236.99   1550.94 o 
 -14   6   1    66280.03    64646.35   2218.11 o 
 -12   6   1    75266.18    74105.60   2788.52 o 
 -10   6   1   110792.52   114234.34   6555.98 o 
  -8   6   1   175443.34   172313.67   7357.10 o 
  -6   6   1   135800.77   127573.59   4835.16 o 
  -4   6   1   139529.91   132284.84   4312.12 o 
  -2   6   1   129649.77   126398.97   4033.04 o 
   0   6   1    72453.22    71501.37   1977.45 o 
   2   6   1    81138.51    79454.38   2267.92 o 
   4   6   1   165503.23   166691.56   5262.24 o 
   6   6   1   209450.97   184324.28  15597.86 o 
   8   6   1   210288.48   210336.34   8256.17 o 
  10   6   1    86201.31    83281.32   2311.72 o 
  12   6   1    56180.92    53615.23   1707.07 o 
  14   6   1    59285.22    59140.68   1816.03 o 
  16   6   1    39806.39    38219.44   1530.17 o 
  18   6   1    36156.16    35182.66   1455.17 o 
  20   6   1    29742.35    31619.71   3130.90 o 
  22   6   1    16850.35    17503.19    966.08 o 
  24   6   1    10451.59    10125.99   1077.54 o 
 -25   7   1      403.47      360.83    193.91 o 
 -23   7   1      350.50      378.13    182.06 o 
 -21   7   1      419.45     1967.91   1091.23 o 
 -19   7   1     2257.74     5571.37   1062.68 o 
 -17   7   1      559.81     2772.29   1473.70 o 
 -15   7   1      989.22     2426.63   1059.29 o 
 -13   7   1     9155.71     7877.00    592.63 o 
 -11   7   1     6851.82     7021.53    437.89 o 
  -9   7   1     1355.39     1521.78    403.08 o 
  -7   7   1       27.11       82.07     53.01 o 
  -5   7   1     9120.96    10161.51    331.70 o 
  -3   7   1     5440.83     5494.10    219.68 o 
  -1   7   1     7123.93     7546.47    272.14 o 
   1   7   1    11743.17    11425.85    352.33 o 
   3   7   1     9362.67     8971.07    281.71 o 
   5   7   1    14882.31    13375.45    961.48 o 
   7   7   1    12471.76    12081.42    447.65 o 
   9   7   1     3218.10     3391.55    293.43 o 
  11   7   1     1239.62     1246.75    224.62 o 
  13   7   1     1507.07     3346.26   1349.32 o 
  15   7   1        8.23      -95.88     95.88 o 
  17   7   1     3229.84     5078.77    439.95 o 
  19   7   1     4625.40     5325.45    420.51 o 
  21   7   1     1422.73     1281.94    257.11 o 
  23   7   1       63.86       92.47    104.04 o 
 -24   8   1    10555.69    11489.32    882.93 o 
 -22   8   1    16605.92    17239.92   1091.14 o 
 -20   8   1    26644.55    25170.80   1255.32 o 
 -18   8   1    35604.02    33166.11   1803.82 o 
 -16   8   1    48506.99    45701.61   1683.97 o 
 -14   8   1    22259.42    20634.52    829.69 o 
 -12   8   1    34332.08    35171.92   1726.20 o 
 -10   8   1    51950.68    49650.55   1442.27 o 
  -8   8   1    98756.19    93512.02   3615.86 o 
  -6   8   1   173939.63   168074.13   6218.85 o 
  -4   8   1   193960.81   193616.00   7377.48 o 
  -2   8   1    60641.18    57548.20   1615.77 o 
   0   8   1    45095.63    43191.51   1215.34 o 
   2   8   1    66852.63    65948.25   1923.58 o 
   4   8   1   226418.97   228080.69   9183.78 o 
   6   8   1   104336.39   103275.14   2939.26 o 
   8   8   1    80030.84    76393.16   2378.72 o 
  10   8   1    79044.33    77314.68   2512.06 o 
  12   8   1    43847.35    42792.66   1192.00 o 
  14   8   1    38431.46    36471.05   1274.06 o 
  16   8   1    43929.28    42117.96   1444.23 o 
  18   8   1    18369.56    18620.21    857.19 o 
  20   8   1    11464.42    11080.74    667.46 o 
  22   8   1    19039.29    18689.08   1113.74 o 
  24   8   1    10817.75    10538.93    833.51 o 
 -25   9   1      137.80     1536.78    995.40 o 
 -23   9   1      152.28     1506.48    870.66 o 
 -21   9   1       44.99       89.08    121.51 o 
 -19   9   1       17.59      -52.39    129.57 o 
 -17   9   1       30.52      -81.80    101.89 o 
 -15   9   1     1592.79     1377.45    301.51 o 
 -13   9   1     3133.52     3562.02    283.01 o 
 -11   9   1     8110.76     9144.43   1341.80 o 
  -9   9   1    10630.67    11235.83   1327.43 o 
  -7   9   1     2105.12     2334.19    253.59 o 
  -5   9   1     3138.83     3247.49    254.62 o 
  -3   9   1     4404.66     4391.13    221.71 o 
  -1   9   1     4160.22     3371.71    203.88 o 
   1   9   1     4699.76     4183.41    206.38 o 
   3   9   1     1826.31     1774.75    159.93 o 
   5   9   1      487.09      460.81     79.46 o 
   7   9   1      721.29      823.45     97.65 o 
   9   9   1       20.92       44.87     75.15 o 
  11   9   1     1200.11     4997.89   2067.48 o 
  13   9   1      293.63      161.65     59.81 o 
  15   9   1     4222.32     5008.18    872.27 o 
  17   9   1      938.32      860.12    164.92 o 
  19   9   1      340.62      360.99    154.49 o 
  21   9   1      586.27      550.64    176.75 o 
  23   9   1      351.83      228.28    156.37 o 
 -24  10   1     3832.83     3771.12    486.85 o 
 -22  10   1     8040.47     7825.24    653.82 o 
 -20  10   1    11185.26    10799.78    759.79 o 
 -18  10   1     6282.17     6190.32    430.09 o 
 -16  10   1    13030.20    11903.21    656.18 o 
 -14  10   1    11292.53    12124.85    829.16 o 
 -12  10   1    19523.86    18637.86    650.92 o 
 -10  10   1    30466.21    32227.01   1857.00 o 
  -8  10   1    50744.96    51787.55   2059.54 o 
  -6  10   1    35586.06    35677.32   1104.04 o 
  -4  10   1    38596.92    38961.30   1206.27 o 
  -2  10   1    25465.08    23373.63    748.08 o 
   0  10   1    46732.38    45196.20   1324.61 o 
   2  10   1    30954.16    30007.38    888.87 o 
   4  10   1    56010.81    58723.39   1811.06 o 
   6  10   1    22802.29    21733.53    714.66 o 
   8  10   1    30707.02    26977.05   1364.01 o 
  10  10   1    23817.59    23356.79    802.07 o 
  12  10   1    12153.55    11543.05    498.25 o 
  14  10   1    12508.59    12536.51    448.18 o 
  16  10   1    10118.28     9838.49    535.01 o 
  18  10   1     6359.32     6072.45    402.69 o 
  20  10   1     7873.43     7889.19    587.43 o 
  22  10   1     9249.78     8633.42    689.05 o 
 -23  11   1        1.58      352.21    200.46 o 
 -21  11   1       90.13      114.02    134.81 o 
 -19  11   1      355.94     1149.84    675.91 o 
 -17  11   1       11.81      -64.93     96.23 o 
 -15  11   1     2589.23     5112.80   1068.85 o 
 -13  11   1      547.74      628.66    126.07 o 
 -11  11   1     1406.50     1420.12    166.20 o 
  -9  11   1     6808.07     6686.12    538.42 o 
  -7  11   1       56.14        4.09     47.30 o 
  -5  11   1     1039.86     1023.40    150.63 o 
  -3  11   1       38.02       73.41     61.13 o 
  -1  11   1      777.42      960.06    133.60 o 
   1  11   1      452.19      388.94     86.72 o 
   3  11   1      149.73      161.37     64.82 o 
   5  11   1      600.17      739.55    118.89 o 
   7  11   1       63.60      165.42     64.85 o 
   9  11   1       20.67       53.52     55.26 o 
  11  11   1     1130.31     1044.99    135.66 o 
  13  11   1       96.13      104.74     73.20 o 
  15  11   1     6008.15     5397.20    279.90 o 
  17  11   1       50.53       72.51     94.56 o 
  19  11   1        3.95       41.09     73.24 o 
  21  11   1      393.95      274.72    155.82 o 
  23  11   1        3.40       -6.62     57.15 o 
 -24  12   1      163.95      148.20    149.54 o 
 -22  12   1      524.26      540.00    206.78 o 
 -20  12   1      398.97      417.14    151.85 o 
 -18  12   1       13.08       75.40     92.83 o 
 -16  12   1        9.68       89.36     53.47 o 
 -14  12   1     1836.54     2596.05    581.96 o 
 -12  12   1     2388.43     2477.23    221.07 o 
 -10  12   1     2515.86     2362.94    271.21 o 
  -8  12   1     4752.67     4653.06    313.05 o 
  -6  12   1      217.70      290.38     95.66 o 
  -4  12   1       85.59      119.04     65.21 o 
  -2  12   1     1584.34     1845.26    180.92 o 
   0  12   1     5530.51     5728.93    309.67 o 
   2  12   1      263.37      365.74     92.09 o 
   4  12   1       97.85      247.45     80.60 o 
   6  12   1       10.62       -9.14     43.19 o 
   8  12   1     1261.44     1269.03    133.31 o 
  10  12   1       93.02      131.71     66.53 o 
  12  12   1     1798.66     2037.78    217.44 o 
  14  12   1     1170.75     3884.59   1064.17 o 
  16  12   1      329.28      267.57     88.19 o 
  18  12   1     1069.95      964.29    213.00 o 
  20  12   1      705.56      597.90    230.41 o 
  22  12   1       67.01      114.97    144.28 o 
 -23  13   1      353.95      185.17    157.09 o 
 -21  13   1      110.03      109.17    124.58 o 
 -19  13   1       88.46      191.17    131.11 o 
 -17  13   1      931.08     2431.43   1082.27 o 
 -15  13   1       17.70       89.88     87.52 o 
 -13  13   1      132.29     1085.89    457.93 o 
 -11  13   1      928.79     3384.45   1114.24 o 
  -9  13   1      177.16      -11.18     81.10 o 
  -7  13   1     1281.94     1307.53    178.58 o 
  -5  13   1      565.82      622.84    127.36 o 
  -3  13   1     2245.58     2501.20    222.41 o 
  -1  13   1     2158.12     1982.28    200.41 o 
   1  13   1      297.76      171.74     77.84 o 
   3  13   1     8120.84     8563.38    425.00 o 
   5  13   1     9608.56     9934.02    466.88 o 
   7  13   1      159.96     1108.82    584.76 o 
   9  13   1      803.58     1604.15    564.90 o 
  11  13   1     2177.69     2734.27    339.28 o 
  13  13   1     7602.48     7492.44    426.88 o 
  15  13   1      224.72     1675.27    825.13 o 
  17  13   1       29.25      -31.51     80.25 o 
  19  13   1      242.35      213.82    125.31 o 
  21  13   1        6.38      -63.06     92.87 o 
 -22  14   1     1997.34     1617.69    355.93 o 
 -20  14   1     4817.36     4560.00    512.91 o 
 -18  14   1     2219.61     2175.40    269.94 o 
 -16  14   1    10226.31    10674.67    599.09 o 
 -14  14   1     6355.82     5156.84    509.25 o 
 -12  14   1     6265.92     6275.82    420.65 o 
 -10  14   1    10509.85     9689.89    660.55 o 
  -8  14   1     7977.39     7212.02    451.17 o 
  -6  14   1     7121.62     7004.01    456.39 o 
  -4  14   1     7977.06     7603.45    438.40 o 
  -2  14   1     7773.08     7852.71    439.51 o 
   0  14   1     5087.99     5003.17    337.43 o 
   2  14   1    13758.71    13588.58    646.25 o 
   4  14   1    13990.68    14214.05    631.03 o 
   6  14   1    11330.05    11445.44    549.75 o 
   8  14   1     9189.57     9000.79    440.32 o 
  10  14   1     5783.61     5201.10    383.36 o 
  12  14   1     7226.93     9410.33   1204.63 o 
  14  14   1     8101.95     7851.39    548.97 o 
  16  14   1     4531.15     4633.05    364.99 o 
  18  14   1     1187.33     1229.75    256.93 o 
  20  14   1     3860.68     3517.82    447.15 o 
 -21  15   1     1191.95     3907.31   1100.24 o 
 -19  15   1      353.57     2754.06   1104.32 o 
 -17  15   1      441.28     1582.32    669.09 o 
 -15  15   1      130.04     7406.22   2979.38 o 
 -13  15   1       28.31       30.28     72.05 o 
 -11  15   1     1310.56     8776.52   1860.46 o 
  -9  15   1     5098.26     9800.01   1948.06 o 
  -7  15   1    18389.62    17521.49    838.03 o 
  -5  15   1    14662.94    13337.97    671.24 o 
  -3  15   1     8083.92     7101.14    458.68 o 
  -1  15   1     2605.72     2463.13    263.16 o 
   1  15   1       17.73       66.08     70.74 o 
   3  15   1      328.75      192.54     96.82 o 
   5  15   1      118.34      171.28     94.02 o 
   7  15   1      109.10       57.72     78.65 o 
   9  15   1     3579.14     5318.88   1215.46 o 
  11  15   1     4911.75     7313.21    969.86 o 
  13  15   1     3622.23     6087.73   1147.31 o 
  15  15   1      292.97     1825.91    917.14 o 
  17  15   1      225.19      265.83    101.72 o 
  19  15   1        8.33     -131.18    131.18 o 
  21  15   1      228.62       88.27    108.49 o 
 -20  16   1    13311.58    13348.88   1032.15 o 
 -18  16   1     4827.13     5332.36    540.09 o 
 -16  16   1    11176.33    11395.61    713.47 o 
 -14  16   1    19444.33    19950.34   1021.01 o 
 -12  16   1    33596.68    30072.70   1651.19 o 
 -10  16   1    29633.32    27002.28   1461.67 o 
  -8  16   1    36388.91    34703.10   1500.33 o 
  -6  16   1    35272.66    34623.85   1468.72 o 
  -4  16   1    20337.31    19875.17    930.46 o 
  -2  16   1    51228.19    51557.00   1998.15 o 
   0  16   1    60742.80    60587.85   2302.75 o 
   2  16   1    31169.04    31381.30   1259.29 o 
   4  16   1    31655.97    31606.93   1278.61 o 
   6  16   1    37496.94    36517.21   1479.60 o 
   8  16   1    26935.48    26011.39   1148.23 o 
  10  16   1    22043.29    20824.28    958.82 o 
  12  16   1    16586.32    15848.76    801.01 o 
  14  16   1     8635.09     8957.67    661.24 o 
  16  16   1    10322.76     9987.03    688.03 o 
  18  16   1     8598.35     8387.05    474.83 o 
  20  16   1    10060.83     9790.15    802.62 o 
 -21  17   1     3513.73     9563.78   1125.19 o 
 -19  17   1     2842.70     7726.77   1624.86 o 
 -17  17   1     5344.89     7732.08   1071.92 o 
 -15  17   1      932.48     6879.76   1634.18 o 
 -13  17   1      500.51    11657.75   3205.24 o 
 -11  17   1     2644.41    21651.60   5545.50 o 
  -9  17   1     1959.08     8980.36   2721.08 o 
  -7  17   1     9653.03     9444.65    870.21 o 
  -5  17   1    17605.58    15420.07    863.47 o 
  -3  17   1     6525.15     5299.10    459.27 o 
  -1  17   1     9177.37     9125.52    601.14 o 
   1  17   1     1484.37     1421.16    238.78 o 
   3  17   1      114.86       96.63     99.22 o 
   5  17   1     2258.80     1787.93    288.73 o 
   7  17   1     8421.74     7796.00    607.77 o 
   9  17   1     7469.26     7271.94    613.34 o 
  11  17   1    10639.20    14301.29   2565.85 o 
  13  17   1     5737.66     7883.17   1375.61 o 
  15  17   1     2209.13     5885.00   1466.03 o 
  17  17   1     1081.18     3505.18   1341.33 o 
  19  17   1      834.33     5997.06   2166.67 o 
 -20  18   1    14637.47    14792.10   1010.17 o 
 -18  18   1    11954.49    13067.40   1191.50 o 
 -16  18   1    16187.74    17974.47   1070.62 o 
 -14  18   1    15613.67    14989.63    908.35 o 
 -12  18   1    26558.52    25714.60   1593.28 o 
 -10  18   1    46821.91    45198.91   2133.61 o 
  -8  18   1    54775.39    51300.48   2293.20 o 
  -6  18   1    48896.54    47570.59   2124.52 o 
  -4  18   1    49274.00    48723.96   2115.95 o 
  -2  18   1    34702.46    36433.62   1594.28 o 
   0  18   1    11716.32    12940.98    758.44 o 
   2  18   1    51202.60    52931.70   2291.88 o 
   4  18   1    67574.20    68882.40   2859.96 o 
   6  18   1    49043.32    46935.37   2040.84 o 
   8  18   1    47342.99    46103.86   2166.71 o 
  10  18   1    26263.51    24806.29   1140.22 o 
  12  18   1    12649.93    13524.23    856.08 o 
  14  18   1    14883.29    13627.66    858.16 o 
  16  18   1    18585.74    19004.34   1220.56 o 
  18  18   1    15690.34    15643.73    826.80 o 
 -19  19   1     2273.87     7247.20   1986.66 o 
 -17  19   1     3786.95    10218.78   2237.66 o 
 -15  19   1     4777.16    11455.15   2081.38 o 
 -13  19   1     2764.26     8680.05   2836.24 o 
 -11  19   1     3359.69    16011.08   5353.35 o 
  -9  19   1     4118.90     6903.14   2546.72 o 
  -7  19   1     5914.05     8982.50   2097.54 o 
  -5  19   1     7150.72     6449.03    574.40 o 
  -3  19   1     3365.80     2724.99    393.45 o 
  -1  19   1     2162.41     1524.93    273.61 o 
   1  19   1     4186.27     3531.50    401.39 o 
   3  19   1    18503.31    17471.39   1002.49 o 
   5  19   1    15023.01    13368.97    859.01 o 
   7  19   1     9759.73     8586.26    687.90 o 
   9  19   1     4600.18     6035.26   1064.26 o 
  11  19   1     3675.95     5301.89   1303.18 o 
  13  19   1     2774.54     1866.55    337.60 o 
  15  19   1     4726.78    10401.91   3033.56 o 
  17  19   1     2334.58     7890.54   2539.45 o 
 -18  20   1     7287.63     6527.50    890.87 o 
 -16  20   1     9123.95    10640.99    864.91 o 
 -14  20   1    17237.18    16939.89   1058.86 o 
 -12  20   1    23675.31    21819.77   1559.25 o 
 -10  20   1    26256.46    25192.22   1445.47 o 
  -8  20   1    31890.34    31320.75   1657.29 o 
  -6  20   1    31935.31    31002.88   1583.04 o 
  -4  20   1    26692.66    26412.98   1380.56 o 
  -2  20   1    32000.50    32957.49   1589.46 o 
   0  20   1    14442.22    16472.74    964.33 o 
   2  20   1    27388.22    28813.45   1412.41 o 
   4  20   1    27473.93    28582.28   1415.76 o 
   6  20   1    38081.46    37839.88   1833.26 o 
   8  20   1    45925.54    44410.28   2152.25 o 
  10  20   1    23590.28    22037.12   1349.80 o 
  12  20   1    13951.10    13830.58    744.79 o 
  14  20   1    11336.87    11285.92    888.44 o 
  16  20   1    11804.16    11089.92    829.59 o 
 -17  21   1      999.32     3614.31   2193.59 o 
 -15  21   1     4213.38     5545.90    862.41 o 
 -13  21   1     4769.76    10680.57   3661.82 o 
 -11  21   1     2558.34    10236.44   4656.23 o 
  -9  21   1     2217.77     2069.41    448.38 o 
  -7  21   1     1865.38     3632.59   1157.80 o 
  -5  21   1     1057.24      751.44    213.70 o 
  -3  21   1     8774.67     7464.27    658.79 o 
  -1  21   1    12448.31    12239.70    852.45 o 
   1  21   1     7501.84     7320.19    634.26 o 
   3  21   1     7240.06     6609.56    598.68 o 
   5  21   1     3718.69     3581.70    452.28 o 
   7  21   1     3716.51     3989.63    442.51 o 
   9  21   1     2004.44     4377.61   1578.74 o 
  11  21   1     1528.35     2543.90    779.59 o 
  13  21   1     2507.94     5347.02   1887.35 o 
  15  21   1     2447.13     5268.95   1953.62 o 
 -16  22   1     3730.17     2982.18    767.21 o 
 -14  22   1     5876.95     5763.63    584.21 o 
 -12  22   1     6756.50     6600.50    836.93 o 
 -10  22   1     7227.88     6923.59    723.29 o 
  -8  22   1     9711.50     9657.32    812.68 o 
  -6  22   1    11785.94    11749.22    885.52 o 
  -4  22   1     8569.79     9367.99    813.08 o 
  -2  22   1    21449.99    22515.12   1289.65 o 
   0  22   1    11132.63    12219.85    879.31 o 
   2  22   1     9768.85    10948.85    811.23 o 
   4  22   1    11345.07    12933.05    891.52 o 
   6  22   1    13576.15    14243.93    967.42 o 
   8  22   1    10603.44    10358.15    734.29 o 
  10  22   1     7522.50     6533.85    664.73 o 
  12  22   1     7555.31     5901.36    618.17 o 
  14  22   1     4558.96     4622.48    541.91 o 
 -15  23   1      525.64      257.62    194.52 o 
 -13  23   1     1894.38     2640.00    961.63 o 
 -11  23   1     3990.88     4349.55    687.45 o 
  -9  23   1     2275.35     2198.12    423.79 o 
  -7  23   1      987.29      825.89    269.24 o 
  -5  23   1      972.17      946.85    278.28 o 
  -3  23   1     2433.50     2435.18    403.78 o 
  -1  23   1      199.99      212.47    155.74 o 
   1  23   1      510.77      538.86    214.30 o 
   3  23   1     1195.79     1351.90    307.81 o 
   5  23   1      667.60      650.53    231.44 o 
   7  23   1     1563.52     1292.30    333.69 o 
   9  23   1     1746.11     1231.80    295.78 o 
  11  23   1      207.99      410.40    255.20 o 
  13  23   1       85.73      204.40    179.31 o 
 -12  24   1      970.10      789.59    352.42 o 
 -10  24   1      879.10      722.30    283.74 o 
  -8  24   1      589.55      630.07    257.97 o 
  -6  24   1      832.22      881.19    285.04 o 
  -4  24   1       36.38      114.89    137.07 o 
  -2  24   1      424.27      537.11    226.29 o 
   0  24   1      519.24      793.83    261.29 o 
   2  24   1     1778.33     2080.57    387.00 o 
   4  24   1      621.56      599.15    230.70 o 
   6  24   1      503.13      540.13    226.05 o 
   8  24   1     1351.24     1233.26    322.62 o 
  10  24   1      507.56      499.82    231.34 o 
  12  24   1      675.95      734.75    359.90 o 
 -11  25   1       33.48       66.04    157.64 o 
  -9  25   1       53.33      127.22    158.97 o 
  -7  25   1      308.97      273.22    195.76 o 
  -5  25   1        0.02       78.46    130.70 o 
  -3  25   1      856.07      699.69    263.58 o 
  -1  25   1      400.90      307.51    195.64 o 
   1  25   1      151.51      114.39    141.13 o 
   3  25   1      658.81      578.64    241.48 o 
   5  25   1      177.56      245.47    178.75 o 
   7  25   1        6.08      -90.02    134.94 o 
   9  25   1        0.03      -48.41    118.04 o 
  -8  26   1     1775.66     1887.16    443.52 o 
  -6  26   1      328.19      335.44    218.24 o 
  -4  26   1      757.07      779.19    294.53 o 
  -2  26   1     1321.10     1463.72    375.51 o 
   0  26   1     1209.37     1466.48    369.71 o 
   2  26   1      289.10      463.04    236.25 o 
   4  26   1      213.13      368.37    219.38 o 
   6  26   1     2452.79     2555.50    510.73 o 
   8  26   1     3633.87     4020.02    606.00 o 
  -5  27   1      661.77      414.69    247.91 o 
  -3  27   1     1373.13     1152.89    364.25 o 
  -1  27   1     2360.07     2118.59    465.48 o 
   1  27   1     1718.09     1646.51    409.87 o 
   3  27   1      927.38      869.12    316.38 o 
   5  27   1      955.79      923.08    382.22 o 
 -16   0   2    73955.34    76323.43   3590.96 o 
 -14   0   2   133096.17   140301.97   7238.81 o 
 -12   0   2   140225.59   145304.27   7527.81 o 
 -10   0   2    95987.53    98657.55   4393.45 o 
  -8   0   2   108998.23   116143.37   7440.11 o 
  -6   0   2   104381.69   109831.16   4470.53 o 
  -4   0   2   257120.27   284106.69  11565.73 o 
  -2   0   2   201040.20   213140.20   7594.20 o 
   0   0   2   249678.08   279379.19  19122.40 o 
   2   0   2    21269.00    19284.75    854.19 o 
   4   0   2    81908.55    80994.70   2328.23 o 
   6   0   2   277357.75   292530.47  14209.91 o 
   8   0   2    92289.63    89741.14   2942.57 o 
  10   0   2   137613.34   138492.97   5488.18 o 
  12   0   2    87507.22    82467.52   5307.98 o 
  14   0   2    47407.31    45401.66   1968.73 o 
  16   0   2    26703.79    26883.95   1256.91 o 
  18   0   2    25730.08    26275.64   2250.57 o 
  20   0   2    28333.54    23979.85   1804.55 o 
  22   0   2    19781.28    20308.35   2117.18 o 
  24   0   2    14819.76    15427.27   1881.89 o 
 -19   1   2       39.50       92.48     96.88 o 
 -17   1   2      929.96      744.59    291.81 o 
 -15   1   2       75.17     -106.05    106.05 o 
 -13   1   2      462.36      327.95    138.12 o 
 -11   1   2      687.01     1009.54     93.90 o 
  -9   1   2    10276.65    10513.85    291.51 o 
  -7   1   2     2534.51     2438.97    132.78 o 
  -5   1   2    33836.84    36128.54    806.69 o 
  -3   1   2    14592.22    15620.92    266.62 o 
  -1   1   2     3916.95     4099.35     79.24 o 
   1   1   2     6008.64     6637.07    162.75 o 
   3   1   2    39257.21    40285.68   1038.47 o 
   5   1   2     8747.96    10434.29    235.34 o 
   7   1   2    30296.85    34367.98    831.11 o 
   9   1   2     1902.86     2364.03    283.40 o 
  11   1   2        1.46       -1.28     30.48 o 
  13   1   2      869.97      850.24    114.97 o 
  15   1   2      396.76      444.23     85.03 o 
  17   1   2       82.55        1.97     36.64 o 
  19   1   2       82.20       16.17     56.50 o 
  21   1   2      160.33      135.44    122.52 o 
  23   1   2       15.02      -37.91     91.54 o 
 -22   2   2    16174.41    14887.95   1221.65 o 
 -20   2   2    11805.88    13722.79   1343.64 o 
 -18   2   2    44797.04    46735.39   3544.55 o 
 -16   2   2    59679.17    58310.84   2362.66 o 
 -14   2   2    81411.34    84910.33   3338.96 o 
 -12   2   2    85860.09    92537.83   7543.05 o 
 -10   2   2   102409.27   103125.33   3781.17 o 
  -8   2   2   113292.47   112992.60   4069.30 o 
  -6   2   2    66542.31    66790.88   1702.98 o 
  -4   2   2   137447.97   143090.42   4504.72 o 
  -2   2   2     4510.86     4315.12    109.73 o 
   0   2   2   121852.37   126855.48   3036.28 o 
   2   2   2   228277.94   240076.91   8133.25 o 
   4   2   2   151220.94   158555.63   4214.82 o 
   6   2   2   157826.03   154455.88   6552.05 o 
   8   2   2    86170.43    87597.94   2559.61 o 
  10   2   2    69343.27    70063.01   2133.26 o 
  12   2   2    41529.10    39929.99   1372.71 o 
  14   2   2    46625.88    45978.26   1464.43 o 
  16   2   2    32573.65    34347.20   1367.78 o 
  18   2   2    22399.35    21104.20    899.17 o 
  20   2   2    18149.85    18040.57   1020.99 o 
  22   2   2    14021.44    14952.04   1047.66 o 
  24   2   2    11864.32    14566.21   2278.69 o 
 -25   3   2      279.31      326.74    359.17 o 
 -23   3   2        9.63      146.39    140.05 o 
 -21   3   2     1291.83     1486.91    504.23 o 
 -19   3   2        3.96     -110.01    181.12 o 
 -17   3   2      791.51      819.55    222.38 o 
 -15   3   2      392.28      340.84    114.91 o 
 -13   3   2     3428.80     2818.16    236.22 o 
 -11   3   2     3279.75     2857.08    202.79 o 
  -9   3   2      734.59     1993.02    712.81 o 
  -7   3   2     4287.02     5101.29    259.55 o 
  -5   3   2   113719.79   118673.85   5086.64 o 
  -3   3   2    13398.94    13175.89    319.47 o 
  -1   3   2     4598.32     4569.03    119.46 o 
   1   3   2    54714.73    59613.93   1176.63 o 
   3   3   2     4815.25     4782.06    132.17 o 
   5   3   2     9971.52    11055.58    247.03 o 
   7   3   2     5811.86     6204.99    207.27 o 
   9   3   2     3071.83     3033.26    156.96 o 
  11   3   2        4.30      -14.97     47.26 o 
  13   3   2      150.85      116.53     62.97 o 
  15   3   2        3.50       14.24     59.03 o 
  17   3   2      751.32      580.51    127.44 o 
  19   3   2       38.83       13.82     36.90 o 
  21   3   2       91.79       56.58     76.57 o 
  23   3   2       68.77       80.51     95.51 o 
 -26   4   2     4894.67     5946.73   1307.17 o 
 -24   4   2     6302.88     6009.13    729.80 o 
 -22   4   2     6312.02    17042.96   2439.88 o 
 -20   4   2     5724.18    10407.62   3144.75 o 
 -18   4   2    19821.37    20137.68   1236.38 o 
 -16   4   2     5360.87     5347.17    475.75 o 
 -14   4   2    10243.27    10046.74    634.08 o 
 -12   4   2    12296.62    12010.71    505.46 o 
 -10   4   2    17278.86    16607.44    495.02 o 
  -8   4   2    51509.55    52886.78   1576.80 o 
  -6   4   2    63480.73    63542.76   1955.08 o 
  -4   4   2   228572.72   229961.39  10309.35 o 
  -2   4   2    24214.66    23364.58    492.36 o 
   0   4   2    54195.45    55932.52   1240.74 o 
   2   4   2    53790.37    57790.65   1173.93 o 
   4   4   2    30591.94    31430.18    649.63 o 
   6   4   2    33925.75    34371.56    767.74 o 
   8   4   2    22262.55    22730.52    452.60 o 
  10   4   2    22103.56    20630.66    584.45 o 
  12   4   2    20558.53    18802.30    905.65 o 
  14   4   2    14742.00    14506.25    436.80 o 
  16   4   2     9931.83     9861.30    444.72 o 
  18   4   2     5426.64     5397.55    679.45 o 
  20   4   2     5165.19     4524.26   1031.48 o 
  22   4   2     5189.77     4975.92   1082.58 o 
  24   4   2     3412.74     8802.42   2401.30 o 
 -25   5   2       72.55      149.74    114.27 o 
 -23   5   2      192.53      227.30    159.78 o 
 -21   5   2      114.27      108.15     95.96 o 
 -19   5   2      745.41      769.56    196.92 o 
 -17   5   2     1822.50     1874.10    263.43 o 
 -15   5   2      790.96      950.83    168.48 o 
 -13   5   2      892.10      813.78    137.87 o 
 -11   5   2      437.25      396.45     89.56 o 
  -9   5   2       91.86       91.33     47.00 o 
  -7   5   2     1831.06     1783.27    131.09 o 
  -5   5   2     8448.25     8817.63    320.39 o 
  -3   5   2     2360.03     2583.86    122.82 o 
  -1   5   2    10192.08    10786.30    293.68 o 
   1   5   2      875.40      830.94     73.65 o 
   3   5   2     4885.10     4926.46    152.21 o 
   5   5   2      834.90     1147.19     74.75 o 
   7   5   2     1095.90     1130.89     92.76 o 
   9   5   2     1693.26     1563.27     95.77 o 
  11   5   2      602.23      691.79     89.93 o 
  13   5   2     2677.74     2646.72    189.88 o 
  15   5   2       95.29       96.53     56.24 o 
  17   5   2     1340.29     1067.00    129.11 o 
  19   5   2       95.25       94.47     77.45 o 
  21   5   2        8.08      -18.17     47.54 o 
  23   5   2      852.06      685.90    183.55 o 
 -26   6   2      539.49      453.35    187.11 o 
 -24   6   2      627.06     2508.09   1079.50 o 
 -22   6   2      383.10      507.20    172.29 o 
 -20   6   2      706.72      772.29    213.83 o 
 -18   6   2      246.48      820.79    318.72 o 
 -16   6   2     1339.23     1307.57    239.77 o 
 -14   6   2     1007.57     1489.04    275.04 o 
 -12   6   2      384.72      413.37    101.57 o 
 -10   6   2      547.31      669.64    109.06 o 
  -8   6   2    13777.40    14680.45    512.07 o 
  -6   6   2     3949.70     4315.39    209.76 o 
  -4   6   2     2665.74     2706.64    130.75 o 
  -2   6   2      245.42      481.68     57.90 o 
   0   6   2    15956.59    17371.55    460.11 o 
   2   6   2     6862.66     7874.17    221.43 o 
   4   6   2     1201.90     1379.88     94.92 o 
   6   6   2        2.52       81.21     34.48 o 
   8   6   2      353.38      400.77     56.05 o 
  10   6   2      118.92      157.50     41.11 o 
  12   6   2      392.55      496.39     99.49 o 
  14   6   2       63.27       92.12     55.01 o 
  16   6   2      109.32      140.88     67.93 o 
  18   6   2       12.99       25.53     55.15 o 
  20   6   2        1.38     1634.33    920.71 o 
  22   6   2       15.81       11.91     51.05 o 
 -25   7   2      172.01       58.52    122.79 o 
 -23   7   2        8.60      136.35    112.00 o 
 -21   7   2       95.97      188.91    123.49 o 
 -19   7   2      446.06      983.22    401.07 o 
 -17   7   2      868.99      974.38    220.11 o 
 -15   7   2      805.68     1186.15    293.08 o 
 -13   7   2     2959.77     2667.84    224.64 o 
 -11   7   2     1205.20     1453.52    463.32 o 
  -9   7   2      793.52     1416.48    147.77 o 
  -7   7   2       31.25      112.56     69.77 o 
  -5   7   2     4684.53     5677.24    221.34 o 
  -3   7   2     1697.24     1712.09    110.35 o 
  -1   7   2     4251.85     4852.45    164.23 o 
   1   7   2     2750.32     2968.82    166.72 o 
   3   7   2     5835.83     6637.49    205.05 o 
   5   7   2     5503.23     6272.19    204.54 o 
   7   7   2     4830.86     4779.02    188.36 o 
   9   7   2      300.49      236.47     65.52 o 
  11   7   2     2254.26     2249.78    143.86 o 
  13   7   2     6726.10     6275.42    303.99 o 
  15   7   2     1277.11     1496.22    226.43 o 
  17   7   2      266.84      165.97     90.67 o 
  19   7   2      125.92      106.55     82.58 o 
  21   7   2       90.43       72.54     94.26 o 
  23   7   2      431.91      203.92    111.08 o 
 -24   8   2     2577.64     3262.83    402.65 o 
 -22   8   2     2241.40     3110.74    400.94 o 
 -20   8   2     4508.09     4764.04    455.25 o 
 -18   8   2     7403.38     6679.74    498.95 o 
 -16   8   2    22371.04    20785.97    822.64 o 
 -14   8   2     5256.41     4872.14    278.84 o 
 -12   8   2     3042.29     4103.05    378.04 o 
 -10   8   2     3504.22     3576.53    257.10 o 
  -8   8   2     7504.18     7575.20    417.66 o 
  -6   8   2    62187.09    63347.66   1874.93 o 
  -4   8   2    58535.88    58990.27   1710.39 o 
  -2   8   2    48319.07    50485.00   1371.61 o 
   0   8   2    27144.58    28030.66    736.26 o 
   2   8   2    55698.92    56214.16   1395.81 o 
   4   8   2    29287.87    30121.33    777.87 o 
   6   8   2     9576.78     9056.55    275.65 o 
   8   8   2     8880.53     8144.19    296.26 o 
  10   8   2     6339.72     5940.56    276.04 o 
  12   8   2     4173.35     4551.84    315.72 o 
  14   8   2     9496.01     9292.26    438.44 o 
  16   8   2    12397.96    12319.15    581.83 o 
  18   8   2     4610.20     4462.73    358.96 o 
  20   8   2     2644.34     2325.90    258.61 o 
  22   8   2     3469.05     3669.68    506.84 o 
 -25   9   2      188.72      182.04    159.46 o 
 -23   9   2      879.16      793.57    252.73 o 
 -21   9   2      242.23      355.10    174.27 o 
 -19   9   2      140.23       34.66     90.84 o 
 -17   9   2     3261.45     3656.17    373.04 o 
 -15   9   2      498.58    12335.37   3006.36 o 
 -13   9   2      660.89     1914.20    966.38 o 
 -11   9   2     1680.77     2892.29    845.45 o 
  -9   9   2      862.03      960.07    143.72 o 
  -7   9   2      380.08      814.72    157.94 o 
  -5   9   2     8747.89     8840.30    344.33 o 
  -3   9   2     2464.37     2045.41    148.77 o 
  -1   9   2      843.01      803.11     98.64 o 
   1   9   2       20.21       91.70     59.55 o 
   3   9   2      883.32      837.67     90.90 o 
   5   9   2     4021.17     4274.26    179.81 o 
   7   9   2      472.39      260.28    111.23 o 
   9   9   2       10.25       23.78     40.04 o 
  11   9   2     8354.56     9485.92    695.18 o 
  13   9   2       86.21       61.51     55.28 o 
  15   9   2     3760.02     7327.78   1462.03 o 
  17   9   2      160.33      117.71     84.47 o 
  19   9   2       23.89       34.49     82.54 o 
  21   9   2      263.48      203.16    116.60 o 
  23   9   2        2.97       39.89     85.94 o 
 -24  10   2    13631.30    13202.04   1453.66 o 
 -22  10   2    13390.08    12915.26    937.14 o 
 -20  10   2    17380.71    17475.88   1048.15 o 
 -18  10   2    18549.48    18510.62    874.15 o 
 -16  10   2    29728.36    28937.10   1281.04 o 
 -14  10   2    38668.14    45708.14   4468.89 o 
 -12  10   2    32058.48    26336.65   2054.75 o 
 -10  10   2    20101.85    20400.53    909.75 o 
  -8  10   2    31542.86    29655.04   1124.41 o 
  -6  10   2    60808.34    58331.64   1826.61 o 
  -4  10   2   110649.31   106137.48   3581.89 o 
  -2  10   2   178908.25   185037.56   7288.41 o 
   0  10   2   127099.12   131128.02   4666.08 o 
   2  10   2    75929.88    77784.52   2464.77 o 
   4  10   2    34433.79    33486.60    936.72 o 
   6  10   2    43177.54    40737.76   1016.73 o 
   8  10   2    25623.54    25630.55    940.79 o 
  10  10   2    14955.68    15848.56   1533.40 o 
  12  10   2    70064.16    68665.90   2598.11 o 
  14  10   2    45942.83    44232.53   1396.38 o 
  16  10   2    19389.44    18950.50    855.96 o 
  18  10   2    19604.23    18620.74    865.96 o 
  20  10   2     9243.49     9084.70    592.42 o 
  22  10   2     2496.06     2823.01    305.20 o 
 -23  11   2      814.87     3538.99   1765.11 o 
 -21  11   2     1332.07     5812.09   1956.69 o 
 -19  11   2      935.50     8354.87   2653.11 o 
 -17  11   2      119.16    15208.41   1692.44 o 
 -15  11   2     3373.73    19287.74   2545.00 o 
 -13  11   2    10528.61    26719.32   1332.41 o 
 -11  11   2     2989.00    26079.29   3514.88 o 
  -9  11   2     8170.39    28712.52   3104.21 o 
  -7  11   2     1713.84     4479.60    782.07 o 
  -5  11   2      137.07      134.94     67.65 o 
  -3  11   2     5272.36     6329.51    960.70 o 
  -1  11   2    11800.84    12021.28    560.23 o 
   1  11   2    12014.99    11965.29    459.18 o 
   3  11   2     6595.48     6635.21    315.18 o 
   5  11   2      716.44      678.50    103.10 o 
   7  11   2     3423.98     2964.32    200.84 o 
   9  11   2      579.41      381.92    127.03 o 
  11  11   2      554.19     5050.67   1806.32 o 
  13  11   2       22.55       14.94    124.96 o 
  15  11   2     6180.50    11603.97   2343.50 o 
  17  11   2     2811.68     5876.34   1892.43 o 
  19  11   2     2832.36     4706.85    887.27 o 
  21  11   2     1258.47     1009.50    227.92 o 
 -24  12   2    12570.04    12540.58   1067.05 o 
 -22  12   2    14510.52    13999.07   1048.81 o 
 -20  12   2    18455.50    18435.22   1162.74 o 
 -18  12   2    37590.91    35372.00   1747.92 o 
 -16  12   2    43141.36    43029.30   1722.38 o 
 -14  12   2    39053.84    35730.79   1291.28 o 
 -12  12   2    42958.22    39040.98   1786.36 o 
 -10  12   2    47876.85    44527.58   1901.04 o 
  -8  12   2    65083.92    62189.29   2209.97 o 
  -6  12   2    79886.26    80398.94   2810.11 o 
  -4  12   2    89543.35    89076.83   3190.68 o 
  -2  12   2   106620.84   105252.70   3734.17 o 
   0  12   2   128227.96   127832.23   4698.16 o 
   2  12   2   139016.67   144299.00   5453.16 o 
   4  12   2    56181.38    55335.20   1800.21 o 
   6  12   2    31747.70    31226.41    964.71 o 
   8  12   2    36549.48    35401.61   1146.42 o 
  10  12   2    41445.45    37734.58   1397.27 o 
  12  12   2    67801.80    64136.13   2466.14 o 
  14  12   2    40459.35    37559.34   1497.64 o 
  16  12   2    33251.11    32167.18   1348.97 o 
  18  12   2    16321.63    16197.98    892.87 o 
  20  12   2    10366.86    10621.67    698.27 o 
 -23  13   2     1483.98     6783.00   2185.61 o 
 -21  13   2      777.29     8843.02   3096.66 o 
 -19  13   2     7292.24    18499.71   2574.34 o 
 -17  13   2     2643.45    11476.98   3623.47 o 
 -15  13   2     1605.13     2093.35    581.54 o 
 -13  13   2     2798.18    28537.13   5736.25 o 
 -11  13   2     4301.68     4414.28   1030.30 o 
  -9  13   2     3009.00     7960.35   3439.39 o 
  -7  13   2     5202.71     6089.90   1081.25 o 
  -5  13   2     8016.67     9611.60   1917.36 o 
  -3  13   2     9225.84     9214.75    467.69 o 
  -1  13   2     2603.39     2617.97    276.42 o 
   1  13   2     9328.27     9111.30    453.50 o 
   3  13   2     2469.60     2287.55    218.34 o 
   5  13   2     1812.84     1658.77    165.24 o 
   7  13   2     1570.08     1448.80    163.70 o 
   9  13   2      908.90     3873.23   1779.85 o 
  11  13   2     8581.25     8833.02   1049.31 o 
  13  13   2     6042.56     6774.40    552.14 o 
  15  13   2     2906.71     3266.52    343.80 o 
  17  13   2     2332.99     4991.14   1792.22 o 
  19  13   2     1473.48     3508.78    913.07 o 
  21  13   2      738.86     2524.42    877.72 o 
 -22  14   2    10452.84    10281.96    904.77 o 
 -20  14   2    17265.06    17560.30   1173.42 o 
 -18  14   2    34708.30    33846.89   1652.89 o 
 -16  14   2    33282.84    32011.97   1395.74 o 
 -14  14   2    30088.39    30876.72   1895.32 o 
 -12  14   2    40996.89    39371.95   1923.13 o 
 -10  14   2    44987.83    39813.10   1874.81 o 
  -8  14   2    36163.32    35410.54   1400.47 o 
  -6  14   2    49956.64    48886.58   1808.21 o 
  -4  14   2    57058.04    55044.65   2063.92 o 
  -2  14   2    46401.49    45666.83   1625.90 o 
   0  14   2    52957.79    53106.31   1878.48 o 
   2  14   2    78830.70    81103.95   2910.75 o 
   4  14   2    42719.20    42827.73   1519.85 o 
   6  14   2    33501.13    34098.84   1112.77 o 
   8  14   2    41725.86    38393.29   1549.25 o 
  10  14   2    35864.76    33854.13   1309.73 o 
  12  14   2    43588.43    41783.00   1657.29 o 
  14  14   2    28593.71    27342.97   1163.58 o 
  16  14   2    20851.08    20800.49    780.84 o 
  18  14   2    11867.00    12329.41    789.46 o 
  20  14   2    13813.94    13169.71    879.09 o 
 -21  15   2       13.42      -43.06    121.94 o 
 -19  15   2     1450.83     9751.63   3179.48 o 
 -17  15   2     2676.69     8926.74   2940.14 o 
 -15  15   2     6223.24    11200.86   2814.54 o 
 -13  15   2     1217.59     7671.52    841.57 o 
 -11  15   2     2108.51     5857.74    888.84 o 
  -9  15   2     3510.41     2821.46    373.40 o 
  -7  15   2     4662.24     8184.27   2717.64 o 
  -5  15   2     1242.63     2336.74    785.59 o 
  -3  15   2     2929.19     2796.99    284.99 o 
  -1  15   2     2435.98     2627.74    266.78 o 
   1  15   2    15700.75    15790.60    711.11 o 
   3  15   2     5946.00     5375.43    380.46 o 
   5  15   2     3370.84     2755.06    271.88 o 
   7  15   2     2830.87     2988.62    477.43 o 
   9  15   2     1369.64     1093.13    186.44 o 
  11  15   2     3513.10     3724.81    395.67 o 
  13  15   2     4203.37     3629.13    436.23 o 
  15  15   2     1304.23     1171.52    277.01 o 
  17  15   2      328.87      355.22    111.40 o 
  19  15   2      341.02       66.86    133.42 o 
 -22  16   2     3734.73     4138.87    530.77 o 
 -20  16   2     3126.32     2882.19    493.06 o 
 -18  16   2    10558.84     9044.73    677.02 o 
 -16  16   2    23130.91    23905.55   1735.77 o 
 -14  16   2    21174.67    20987.25   1014.79 o 
 -12  16   2    15328.27    13845.51    940.45 o 
 -10  16   2    11700.41    10993.75    776.86 o 
  -8  16   2     9502.33     9710.76    679.95 o 
  -6  16   2    15818.53    15160.89    788.59 o 
  -4  16   2    15765.19    15291.20    770.67 o 
  -2  16   2    20980.61    21188.92    936.13 o 
   0  16   2    22464.72    22532.15    964.71 o 
   2  16   2    16376.86    17114.88    784.53 o 
   4  16   2    16020.77    15973.89    790.73 o 
   6  16   2    25305.62    24851.12    928.10 o 
   8  16   2    18989.14    18499.90    828.84 o 
  10  16   2    12200.06    11821.33    676.22 o 
  12  16   2    11048.95    10718.94    629.06 o 
  14  16   2     7189.66     7234.20    557.84 o 
  16  16   2     8470.18     8269.46    574.80 o 
  18  16   2     7022.41     6955.65    611.28 o 
 -21  17   2      234.22      101.33    142.09 o 
 -19  17   2     1096.98     2225.33    850.09 o 
 -17  17   2      476.69     5287.10   3222.53 o 
 -15  17   2      171.05       98.29    117.80 o 
 -13  17   2      684.48      341.37    228.05 o 
 -11  17   2       81.29       49.28    132.54 o 
  -9  17   2      180.04     5470.94   2107.96 o 
  -7  17   2     4428.57     4664.73    667.95 o 
  -5  17   2     9742.97    10002.82    634.56 o 
  -3  17   2     9120.00     8800.57    578.27 o 
  -1  17   2      105.49       83.43     84.97 o 
   1  17   2      179.05      163.59    130.00 o 
   3  17   2     1000.35     1016.52    218.86 o 
   5  17   2     1175.78     1248.03    211.88 o 
   7  17   2     1527.54     1255.72    215.69 o 
   9  17   2     1511.46     1904.65    482.68 o 
  11  17   2     1567.02     2445.51    671.57 o 
  13  17   2      787.55     2772.46   1197.44 o 
  15  17   2       68.31      124.73    129.83 o 
  17  17   2      342.71      175.63    104.81 o 
 -20  18   2      441.72      379.50    184.43 o 
 -18  18   2       46.07      114.77    162.06 o 
 -16  18   2      500.79      437.47    171.51 o 
 -14  18   2      410.55      211.62    176.35 o 
 -12  18   2       72.43      162.59    144.39 o 
 -10  18   2       96.01      120.20    127.14 o 
  -8  18   2        8.61       28.59     77.15 o 
  -6  18   2     2642.29     2631.42    333.71 o 
  -4  18   2     7497.78     6907.13    530.07 o 
  -2  18   2    11308.79    11711.60    693.81 o 
   0  18   2     3995.97     4255.83    418.90 o 
   2  18   2       20.42      145.87    100.59 o 
   4  18   2      860.45      953.63    196.55 o 
   6  18   2     2214.99     2097.22    274.05 o 
   8  18   2       29.24       66.87     74.77 o 
  10  18   2      105.06       41.84     79.05 o 
  12  18   2      126.85      214.16    131.10 o 
  14  18   2      157.58      197.95    119.87 o 
  16  18   2      667.74      511.43    194.56 o 
  18  18   2      445.60      434.69    137.94 o 
 -19  19   2       61.81       67.75     87.70 o 
 -17  19   2      149.96      107.78    160.00 o 
 -15  19   2      153.06      105.84    116.86 o 
 -13  19   2      631.28      851.57    287.45 o 
 -11  19   2      174.40      279.98    180.65 o 
  -9  19   2     1847.46     1364.14    275.35 o 
  -7  19   2      519.75      527.26    182.45 o 
  -5  19   2     3440.89     3682.59    400.53 o 
  -3  19   2      676.91      557.68    175.04 o 
  -1  19   2      292.81      252.86    131.08 o 
   1  19   2     1735.01     1560.12    274.75 o 
   3  19   2     5640.78     5900.98    478.23 o 
   5  19   2        0.75      -28.13     71.41 o 
   7  19   2     1594.40     1251.53    200.13 o 
   9  19   2      111.38      116.68     95.12 o 
  11  19   2      345.66      302.26    149.81 o 
  13  19   2      191.88      157.24    116.12 o 
  15  19   2       95.46       41.45    100.59 o 
  17  19   2      108.82      168.61    143.82 o 
 -18  20   2     1392.56      774.23    373.23 o 
 -16  20   2     2410.70     1481.09    417.11 o 
 -14  20   2     4167.06     3753.49    592.18 o 
 -12  20   2     3665.01     3945.19    578.29 o 
 -10  20   2     2618.15     2785.86    407.69 o 
  -8  20   2     3105.07     3283.89    425.45 o 
  -6  20   2     4678.54     4154.93    458.60 o 
  -4  20   2     3133.83     3526.62    370.56 o 
  -2  20   2     5490.68     5680.68    503.00 o 
   0  20   2     3322.88     3583.03    397.25 o 
   2  20   2      394.87      458.03    166.81 o 
   4  20   2     3129.84     3525.55    444.11 o 
   6  20   2     6896.20     7060.42    567.54 o 
   8  20   2     3491.08     3092.46    332.08 o 
  10  20   2     4063.01     3624.69    352.32 o 
  12  20   2     4169.16     4205.98    452.35 o 
  14  20   2      851.21      960.98    263.87 o 
  16  20   2      221.44      214.43    154.25 o 
 -17  21   2      571.93     4694.78   1402.70 o 
 -15  21   2     1330.22     4007.08   1253.24 o 
 -13  21   2     4229.66     6184.78    849.35 o 
 -11  21   2     2738.28     2382.61    484.02 o 
  -9  21   2     1240.35     1276.64    307.12 o 
  -7  21   2     1417.45     1652.00    332.68 o 
  -5  21   2       78.62      117.11    123.24 o 
  -3  21   2      265.91      277.76    154.01 o 
  -1  21   2     1631.02     1692.59    298.40 o 
   1  21   2     5295.44     5426.38    518.56 o 
   3  21   2     3035.08     3193.62    398.57 o 
   5  21   2     4360.80     4154.45    490.38 o 
   7  21   2     3046.01     3132.51    377.05 o 
   9  21   2     1608.13     1148.55    245.03 o 
  11  21   2      306.07      365.04    186.04 o 
  13  21   2      450.24      316.85    175.22 o 
  15  21   2      194.35      182.75    146.19 o 
 -16  22   2    11486.07    10271.68   1193.09 o 
 -14  22   2    11149.07    10558.60   1155.52 o 
 -12  22   2     9794.73     9476.64   1030.06 o 
 -10  22   2    10596.60     9506.92    874.11 o 
  -8  22   2    10093.21    10365.94    869.51 o 
  -6  22   2    16287.18    16559.40   1156.48 o 
  -4  22   2    12971.68    14202.35    975.27 o 
  -2  22   2    10340.10    11774.38    847.95 o 
   0  22   2    13033.93    14283.07    952.56 o 
   2  22   2    17410.16    18556.65   1255.10 o 
   4  22   2    18880.36    20374.47   1187.74 o 
   6  22   2    19161.88    20005.71   1189.60 o 
   8  22   2    12915.25    13200.47    814.50 o 
  10  22   2     7459.92     7401.14    538.31 o 
  12  22   2     4755.69     4248.78    502.40 o 
  14  22   2     6131.33     6377.80    639.48 o 
 -15  23   2     1578.19     6202.29   3430.83 o 
 -13  23   2     3447.77     6591.60   2813.82 o 
 -11  23   2     4013.99     5837.67   1998.12 o 
  -9  23   2     5173.85     5093.68    650.07 o 
  -7  23   2     5702.58     4841.93    619.49 o 
  -5  23   2     4110.07     3933.91    541.86 o 
  -3  23   2     5213.30     4913.11    573.72 o 
  -1  23   2     3214.49     3390.56    505.90 o 
   1  23   2     3727.32     3412.51    469.52 o 
   3  23   2     6047.32     6123.89    632.02 o 
   5  23   2     6836.85     6808.55    702.18 o 
   7  23   2     3785.45     3761.70    439.69 o 
   9  23   2     3990.39     3472.55    444.36 o 
  11  23   2     2318.57     1781.20    341.77 o 
 -12  24   2    10412.05     9795.43   1181.55 o 
 -10  24   2    10183.16     9400.55    964.08 o 
  -8  24   2    11661.98    11656.16   1037.81 o 
  -6  24   2    29596.53    30757.78   1879.92 o 
  -4  24   2    29899.85    32205.87   1977.91 o 
  -2  24   2    18139.50    19374.20   1296.64 o 
   0  24   2    16710.68    18853.47   1244.81 o 
   2  24   2    19046.94    21212.38   1355.38 o 
   4  24   2    17894.79    20433.25   1322.97 o 
   6  24   2    17703.68    18827.58   1258.19 o 
   8  24   2    11910.65    12150.51    855.74 o 
  10  24   2    12037.16    12680.99   1036.39 o 
 -11  25   2     3105.27     4703.23   1544.46 o 
  -9  25   2     4650.94     4435.57    675.35 o 
  -7  25   2     7489.67     6837.05    815.02 o 
  -5  25   2     7706.64     7225.78    883.14 o 
  -3  25   2     5300.79     4768.18    640.25 o 
  -1  25   2     6214.57     5950.49    693.93 o 
   1  25   2     4885.48     4811.65    646.27 o 
   3  25   2     3966.26     4184.47    576.22 o 
   5  25   2     4075.93     3938.58    561.18 o 
   7  25   2     3078.64     3799.58    554.39 o 
   9  25   2     4220.65     3865.33    495.80 o 
  -8  26   2    10064.56    11273.17   1162.18 o 
  -6  26   2     9489.97    10022.88   1004.86 o 
  -4  26   2    13990.15    15464.79   1257.30 o 
  -2  26   2    18078.64    20008.08   1451.09 o 
   0  26   2    18604.38    21111.53   1479.45 o 
   2  26   2    16884.89    18260.76   1339.56 o 
   4  26   2    10295.51    11903.49   1036.77 o 
   6  26   2     9640.33    10584.38   1051.28 o 
  -5  27   2     6583.25     6778.43   1220.53 o 
  -3  27   2     3761.07     3910.65    623.95 o 
  -1  27   2     2487.48     2363.98    493.39 o 
   1  27   2     1535.22     1464.52    394.72 o 
 -17   1   3      244.65      197.03    201.27 o 
 -15   1   3     5020.75     6163.32    354.38 o 
 -13   1   3     6965.08     7746.61    270.19 o 
 -11   1   3      559.39      646.49     83.03 o 
  -9   1   3     1286.37     1679.73    110.48 o 
  -7   1   3     1700.97     1880.27     84.61 o 
  -5   1   3    15378.63    17535.18    356.92 o 
  -3   1   3        5.29       94.88     19.68 o 
  -1   1   3        8.26       64.22     12.16 o 
   1   1   3     6517.69     6859.50    166.80 o 
   3   1   3    15082.88    17694.95    761.55 o 
   5   1   3       24.58       75.91     16.50 o 
   7   1   3     8309.30     8846.23    210.09 o 
   9   1   3     4805.51     5311.46    169.92 o 
  11   1   3     2724.28     2496.99    168.66 o 
  13   1   3      180.35      238.81     64.49 o 
  15   1   3       70.78       53.23     56.15 o 
  17   1   3      963.01      821.77    170.95 o 
  19   1   3       16.57        1.51     73.77 o 
  21   1   3        3.77      -30.50     76.80 o 
  23   1   3        5.73      131.48    107.99 o 
 -20   2   3    16265.17    25452.77  10830.67 o 
 -18   2   3    17567.35    18780.10   1218.84 o 
 -16   2   3     8626.10    11807.24   1574.69 o 
 -14   2   3    12649.37    12393.37    745.07 o 
 -12   2   3    19168.04    19376.77    899.48 o 
 -10   2   3    20005.07    20996.49    876.89 o 
  -8   2   3    45146.18    49921.64   1895.06 o 
  -6   2   3    16717.40    16998.52    364.76 o 
  -4   2   3    20200.38    19272.18    369.93 o 
  -2   2   3     4182.14     3643.80     95.25 o 
   0   2   3    42675.37    42624.61    769.71 o 
   2   2   3    55716.68    58225.53   1408.83 o 
   4   2   3    29355.73    28918.95    470.34 o 
   6   2   3    10179.40     9177.74    191.19 o 
   8   2   3    35980.42    38377.54    970.12 o 
  10   2   3    24624.13    26472.34    684.90 o 
  12   2   3    27368.49    28305.16    786.56 o 
  14   2   3    17927.89    17799.89    540.13 o 
  16   2   3    10732.76    10391.51    535.11 o 
  18   2   3     2884.11     2960.49    312.52 o 
  20   2   3     2403.14     3239.29    329.60 o 
  22   2   3     2997.93     4212.52    726.46 o 
 -23   3   3      452.11      492.06    220.45 o 
 -21   3   3        3.11      -30.89     86.95 o 
 -17   3   3        8.90      148.67    136.89 o 
 -15   3   3       47.30       26.53     59.14 o 
 -13   3   3     3643.35     3239.62    264.98 o 
 -11   3   3      191.24      490.83     96.50 o 
  -9   3   3     5913.18     6449.72    287.48 o 
  -7   3   3     2365.00     2459.13    107.05 o 
  -5   3   3    19849.55    21244.04    504.18 o 
  -3   3   3    25098.36    24808.28    556.29 o 
  -1   3   3     2784.56     3018.38    101.38 o 
   1   3   3     1937.37     2552.75     69.60 o 
   3   3   3     1612.80     1759.96     76.00 o 
   5   3   3     6363.60     6752.59    176.30 o 
   7   3   3     2136.67     1569.29     85.24 o 
   9   3   3     2071.54     2255.45    276.62 o 
  11   3   3     1061.13     1719.18    442.91 o 
  13   3   3      499.02      538.08     86.98 o 
  15   3   3       30.56      -25.92     45.31 o 
  17   3   3     1749.95     1145.10    301.90 o 
  19   3   3        9.00        5.00     38.48 o 
  21   3   3       18.07      -22.60     66.03 o 
  23   3   3       72.19      185.78    161.79 o 
 -24   4   3    14673.83    16478.68   2176.46 o 
 -22   4   3    15038.92    22150.95   2423.15 o 
 -20   4   3    24295.68    37972.39   2393.66 o 
 -18   4   3    28014.93    35876.29   8879.89 o 
 -16   4   3    37626.86    39580.51   1690.52 o 
 -14   4   3    42898.68    42866.73   1693.90 o 
 -12   4   3    38056.12    37734.70   1363.09 o 
 -10   4   3    64466.59    62478.73   2145.83 o 
  -8   4   3   119425.07   123614.65   3909.16 o 
  -6   4   3    81726.44    81441.39   2323.70 o 
  -4   4   3   143820.06   144534.92   4836.81 o 
  -2   4   3    90457.08    89614.70   2543.58 o 
   0   4   3   121432.58   124898.16   3180.83 o 
   2   4   3    73151.34    73583.95   1569.27 o 
   4   4   3   104237.73   106977.58   2902.23 o 
   6   4   3    57884.84    56027.29   1184.42 o 
   8   4   3    53149.17    50803.28   1418.66 o 
  10   4   3    54816.20    52871.04   1400.97 o 
  12   4   3    56517.48    53468.70   1492.30 o 
  14   4   3    31066.79    30916.42    960.36 o 
  16   4   3    24313.78    23668.53    734.35 o 
  18   4   3    15468.78    16348.33   1339.36 o 
  20   4   3    10093.06    13731.77   2111.01 o 
  22   4   3     8517.41    10322.31   2067.52 o 
 -25   5   3      123.60      312.59    213.26 o 
 -23   5   3      142.15      274.27    187.40 o 
 -21   5   3      845.61      744.12    207.60 o 
 -19   5   3      910.26      851.35    236.10 o 
 -17   5   3      531.29      370.46    156.89 o 
 -15   5   3     1819.24     2910.56    828.36 o 
 -13   5   3      665.05     3209.78   1132.58 o 
 -11   5   3     1244.95     1234.17    228.40 o 
  -9   5   3     2912.28     2493.53    169.82 o 
  -7   5   3    28308.96    27420.63    904.99 o 
  -5   5   3    19987.14    19635.39    566.08 o 
  -3   5   3      718.97      575.97     61.69 o 
  -1   5   3    13232.06    14733.21    320.53 o 
   1   5   3    11542.99    13104.09    287.48 o 
   3   5   3     3587.35     4107.00    127.66 o 
   5   5   3     3185.51     3399.26    145.78 o 
   7   5   3     7249.33     7883.75    889.19 o 
   9   5   3      572.81      483.07     49.90 o 
  11   5   3     5317.43     5833.40    426.15 o 
  13   5   3      602.93     1591.41    440.56 o 
  15   5   3      278.04      191.38     68.09 o 
  17   5   3      108.76       85.55     62.06 o 
  19   5   3       89.22       35.82     48.96 o 
  21   5   3        4.06       71.86     80.14 o 
 -26   6   3    15815.20    18912.82   2163.54 o 
 -24   6   3    17989.24    24185.46   1666.58 o 
 -22   6   3    17135.20    22703.45   1313.98 o 
 -20   6   3    29648.47    32127.72   1746.89 o 
 -18   6   3    37695.68    39469.38   1911.04 o 
 -16   6   3    51690.76    53759.52   2377.49 o 
 -14   6   3    96225.44    96514.45   4161.60 o 
 -12   6   3    73375.99    71268.45   2756.27 o 
 -10   6   3    71943.38    73202.70   2801.75 o 
  -8   6   3   113531.20   106395.05   4053.52 o 
  -6   6   3    98501.63    89706.95   3209.72 o 
  -4   6   3    97543.46    92589.04   3158.77 o 
  -2   6   3   185815.70   177998.48   8260.66 o 
   0   6   3   160521.64   165783.16   5239.58 o 
   2   6   3    77096.36    75168.40   1920.30 o 
   4   6   3   138159.59   144051.03   4365.84 o 
   6   6   3    86336.93    86569.38   3125.61 o 
   8   6   3    55896.06    54978.95   1472.34 o 
  10   6   3    60873.20    58024.84   1609.48 o 
  12   6   3    48043.11    46133.34   1210.82 o 
  14   6   3    38785.87    36124.31   1106.97 o 
  16   6   3    32039.28    30733.36   1164.87 o 
  18   6   3    28699.35    28498.12   1912.91 o 
  20   6   3    18508.27    18782.78   1382.42 o 
  22   6   3    12623.53    12422.87    771.33 o 
 -25   7   3      397.19      231.82    188.81 o 
 -23   7   3      126.84       97.51    128.38 o 
 -21   7   3       49.57      -60.97    103.14 o 
 -19   7   3      634.02     2412.23   1183.08 o 
 -17   7   3      456.24      353.14    160.27 o 
 -15   7   3     3410.19     4239.99   1065.59 o 
 -13   7   3     2257.51     7841.75   2566.73 o 
 -11   7   3      163.70      369.69    250.71 o 
  -9   7   3     3427.25    49376.54  14976.84 o 
  -7   7   3    11286.37    15092.01   1883.27 o 
  -5   7   3     3886.82     3692.94    201.70 o 
  -3   7   3    11095.68    10788.09    316.10 o 
  -1   7   3      376.62      603.68     58.57 o 
   1   7   3     1988.56     1775.16    121.58 o 
   3   7   3     2899.24     2644.74    128.25 o 
   5   7   3     1651.35     1559.03    200.85 o 
   7   7   3     6797.92     6548.09    395.13 o 
   9   7   3       70.16       83.25     48.81 o 
  11   7   3      209.85      142.36     64.52 o 
  13   7   3      907.52      900.65    123.08 o 
  15   7   3     1956.41     3276.90    821.70 o 
  17   7   3      413.81     1613.07    827.70 o 
  19   7   3      223.96      184.20    107.29 o 
  21   7   3       18.31       39.55     59.67 o 
 -24   8   3     9405.32    10592.28    911.41 o 
 -22   8   3    18101.06    17734.09   1140.28 o 
 -20   8   3    26334.83    26303.31   1363.82 o 
 -18   8   3    34168.27    33848.78   1534.37 o 
 -16   8   3    22668.20    23247.62   1055.50 o 
 -14   8   3    29224.53    28385.20   1129.09 o 
 -12   8   3    57024.93    53920.50   2299.21 o 
 -10   8   3    93548.08    88176.88   3619.19 o 
  -8   8   3    84700.55    78858.20   2929.37 o 
  -6   8   3   125866.56   121216.28   4780.42 o 
  -4   8   3    77992.63    74579.75   2366.50 o 
  -2   8   3    64444.45    62353.84   1836.26 o 
   0   8   3   110705.74   103596.91   7068.72 o 
   2   8   3   102549.18   103093.04   2910.81 o 
   4   8   3    88934.20    90708.07   2499.37 o 
   6   8   3    52249.93    51447.76   1559.51 o 
   8   8   3    51607.66    49891.29   1557.87 o 
  10   8   3    62545.30    60883.05   2019.90 o 
  12   8   3    14311.41    13112.27    515.45 o 
  14   8   3    20936.40    20349.69    867.48 o 
  16   8   3    20142.28    19946.50    797.58 o 
  18   8   3    18855.75    17357.56    695.28 o 
  20   8   3    19825.57    18495.87   1203.28 o 
  22   8   3    17855.84    17247.60    942.84 o 
 -25   9   3      560.41      401.38    254.37 o 
 -23   9   3     1468.74     2522.43    722.17 o 
 -21   9   3      854.38      820.41    273.13 o 
 -19   9   3     2194.37     2862.54    758.14 o 
 -17   9   3      799.32     5125.76   1527.47 o 
 -15   9   3       16.58     5934.70   1915.50 o 
 -13   9   3      177.74     9053.23   1926.48 o 
 -11   9   3     2604.89    14784.84   1586.19 o 
  -9   9   3     1451.05     1654.85    329.86 o 
  -7   9   3      249.65      278.94    112.00 o 
  -5   9   3     2970.40     3656.24    452.78 o 
  -3   9   3      198.72      174.99     57.41 o 
  -1   9   3     7117.09     7276.31    272.34 o 
   1   9   3    15987.72    15836.72    431.66 o 
   3   9   3     6887.31     6663.62    237.58 o 
   5   9   3      813.27     1266.32    337.69 o 
   7   9   3       10.54        6.51     36.70 o 
   9   9   3      629.41      779.63    127.68 o 
  11   9   3     7906.39     7019.04    399.18 o 
  13   9   3      847.86      684.76    141.50 o 
  15   9   3      825.54      559.66    166.97 o 
  17   9   3      340.49      246.76    118.93 o 
  19   9   3      171.18      143.84     81.40 o 
  21   9   3      600.63     1143.83    569.22 o 
 -24  10   3     3638.19     3498.34    522.30 o 
 -22  10   3     7667.27     7751.34    716.22 o 
 -20  10   3     8482.67     8088.67    660.87 o 
 -18  10   3     8684.29     8543.99    636.01 o 
 -16  10   3    10761.30    10307.34    624.26 o 
 -14  10   3    16640.25    15349.78    635.63 o 
 -12  10   3    21975.81    20081.70   1033.31 o 
 -10  10   3    34610.16    32469.98   1313.30 o 
  -8  10   3    21201.76    20575.63    884.08 o 
  -6  10   3    17284.74    16550.59    574.33 o 
  -4  10   3    16843.86    16528.08    573.97 o 
  -2  10   3    33931.19    33941.42    989.50 o 
   0  10   3    53962.88    55421.74   1635.09 o 
   2  10   3    28741.31    28960.38    778.88 o 
   4  10   3    23525.86    23504.16    665.70 o 
   6  10   3    22986.21    23086.15    715.62 o 
   8  10   3    19033.38    18334.93    652.83 o 
  10  10   3    23924.35    24690.22   1109.16 o 
  12  10   3     9015.04     8393.48    312.60 o 
  14  10   3    13113.86    12470.34    580.50 o 
  16  10   3     6072.84     5583.34    369.76 o 
  18  10   3     7039.33     7141.70    467.91 o 
  20  10   3     6697.52     6553.84    413.59 o 
 -23  11   3      549.40      528.20    231.58 o 
 -21  11   3      762.35     2621.10   1248.38 o 
 -19  11   3      108.89      140.31    151.50 o 
 -17  11   3      471.33     3781.97   1570.48 o 
 -15  11   3       39.91     2378.22   1217.29 o 
 -13  11   3      325.75     2447.27   1408.16 o 
 -11  11   3     1496.41     1474.91    267.29 o 
  -9  11   3      494.15      650.35    207.61 o 
  -7  11   3      194.49      255.53    113.99 o 
  -5  11   3     3832.46     3999.75    244.03 o 
  -3  11   3       17.74      123.67    118.98 o 
  -1  11   3    10066.42    10544.84    407.21 o 
   1  11   3     4951.24     5181.72    235.13 o 
   3  11   3     1061.66     1159.16    125.69 o 
   5  11   3        3.50      -33.69     41.98 o 
   7  11   3      175.87      250.31     76.67 o 
   9  11   3     1000.73     1083.76    139.08 o 
  11  11   3     4034.79     3781.95    264.21 o 
  13  11   3       59.53       30.21     38.83 o 
  15  11   3      503.65     1961.43    934.93 o 
  17  11   3      304.68      189.62     95.85 o 
  19  11   3      126.25      110.81     87.72 o 
  21  11   3      738.47      829.06    181.50 o 
 -24  12   3      492.76      558.00    251.27 o 
 -22  12   3      187.74      246.00    174.15 o 
 -20  12   3      549.88      675.56    222.75 o 
 -18  12   3      448.02      504.30    181.30 o 
 -16  12   3      407.23      324.48    109.67 o 
 -14  12   3     2009.95     1644.76    280.24 o 
 -12  12   3      786.45      881.81    196.14 o 
 -10  12   3       74.56      411.73    162.65 o 
  -8  12   3      569.58      718.39    152.76 o 
  -6  12   3      871.68      778.03    137.34 o 
  -4  12   3       42.43      190.83     77.41 o 
  -2  12   3      673.62      941.72    150.01 o 
   0  12   3      765.31      997.63    129.13 o 
   2  12   3        5.61       89.14     57.14 o 
   4  12   3     1659.56     1600.46    159.11 o 
   6  12   3      912.04     1043.45    118.41 o 
   8  12   3      420.51      482.10    104.82 o 
  10  12   3     3391.62     3593.25    279.61 o 
  12  12   3     4563.65     4176.66    311.47 o 
  14  12   3     1087.88      913.55    143.49 o 
  16  12   3       86.84      129.66     88.68 o 
  18  12   3      236.70      256.39    106.27 o 
  20  12   3      281.20      277.09    148.79 o 
 -23  13   3      691.46      430.92    228.87 o 
 -21  13   3      121.52      155.73    146.77 o 
 -19  13   3      744.18      521.55    200.12 o 
 -17  13   3      815.76      851.94    169.91 o 
 -15  13   3      330.29      238.03     69.94 o 
 -13  13   3      466.31     4515.70    651.79 o 
 -11  13   3        7.79      462.33    401.88 o 
  -9  13   3      889.28     1948.55    742.50 o 
  -7  13   3      297.60      266.66     97.27 o 
  -5  13   3      204.74      310.46     97.67 o 
  -3  13   3        1.34       18.64     45.01 o 
  -1  13   3       18.60       71.16     68.03 o 
   1  13   3       13.13       28.30     51.47 o 
   3  13   3       86.33      112.98     65.32 o 
   5  13   3      973.16     1026.44    133.71 o 
   7  13   3      788.26      795.39    130.78 o 
   9  13   3     1291.20     1230.56    188.79 o 
  11  13   3      588.98      480.30    154.67 o 
  13  13   3      615.10      594.75    145.72 o 
  15  13   3      135.53       99.76     70.26 o 
  17  13   3      207.16       37.94     70.44 o 
  19  13   3        8.39      -14.52     70.83 o 
 -22  14   3     2418.81     2098.47    428.78 o 
 -20  14   3     3064.79     2798.38    384.36 o 
 -18  14   3     2604.67     2866.22    336.98 o 
 -16  14   3     3005.80     3782.29    320.00 o 
 -14  14   3     6527.89     6127.16    570.06 o 
 -12  14   3     9806.37     9024.88    714.20 o 
 -10  14   3    14532.82    13923.36    827.39 o 
  -8  14   3     7004.65     6968.57    440.07 o 
  -6  14   3     7022.30     7084.00    448.92 o 
  -4  14   3      536.17      784.26    167.31 o 
  -2  14   3    12425.81    11989.74    550.38 o 
   0  14   3     8479.11     8255.52    429.77 o 
   2  14   3    12144.88    12516.37    658.18 o 
   4  14   3    10696.31    11258.79    506.86 o 
   6  14   3     6007.43     6141.25    325.62 o 
   8  14   3     4883.47     5343.33    338.85 o 
  10  14   3    11628.33    10998.25    619.89 o 
  12  14   3     4375.85     4295.62    358.90 o 
  14  14   3     2672.31     2542.58    308.40 o 
  16  14   3     2318.14     2023.10    255.00 o 
  18  14   3     2759.52     2841.50    339.14 o 
 -21  15   3     2043.05     2959.23    979.47 o 
 -19  15   3     1440.54     4500.11    942.88 o 
 -17  15   3     1620.86     5775.75   1643.32 o 
 -15  15   3     1253.21     6192.92   2198.68 o 
 -13  15   3      293.59     8652.98    724.26 o 
 -11  15   3      847.59     2095.18   1108.71 o 
  -9  15   3      537.73     8124.13   2510.93 o 
  -7  15   3       32.32      281.51    258.16 o 
  -5  15   3     3160.38     3133.50    327.47 o 
  -3  15   3     5826.83     5421.15    382.71 o 
  -1  15   3     4047.61     4080.02    345.45 o 
   1  15   3     6292.27     6316.83    416.88 o 
   3  15   3     5831.26     6011.69    362.08 o 
   5  15   3      681.12      709.49    137.18 o 
   7  15   3      704.73      626.39    147.78 o 
   9  15   3     2721.08     2538.27    286.96 o 
  11  15   3      115.79       44.80     76.63 o 
  13  15   3     1148.40      835.01    180.19 o 
  15  15   3      609.12      528.30    115.54 o 
  17  15   3       17.96      157.35    140.20 o 
 -20  16   3     9893.59    10336.19    951.23 o 
 -18  16   3     7317.47     7887.12    604.29 o 
 -16  16   3    13142.42    15053.42    926.79 o 
 -14  16   3    17506.68    16308.82   1130.64 o 
 -12  16   3    19867.18    18046.60   1159.27 o 
 -10  16   3    34319.61    31636.28   1653.67 o 
  -8  16   3    26525.71    25129.40   1164.33 o 
  -6  16   3    25918.41    24506.43   1165.34 o 
  -4  16   3    16969.33    16594.09    809.89 o 
  -2  16   3    48961.82    49575.81   1913.64 o 
   0  16   3    36911.07    38208.07   1471.52 o 
   2  16   3    19962.44    20738.95    881.90 o 
   4  16   3    22808.67    23188.24    987.66 o 
   6  16   3    29198.31    29531.89   1141.56 o 
   8  16   3    20678.23    20804.65    866.31 o 
  10  16   3    30425.91    28937.28   1308.90 o 
  12  16   3    19851.58    19179.10    935.28 o 
  14  16   3    11399.35    11287.91    719.91 o 
  16  16   3     6921.42     6548.75    421.67 o 
  18  16   3     6974.41     7336.73    790.58 o 
 -21  17   3     4904.36    16255.01   2590.51 o 
 -19  17   3     2958.36     9343.43   1734.41 o 
 -17  17   3     2079.10     9193.21    956.15 o 
 -15  17   3     2038.32     7764.51   1924.11 o 
 -13  17   3     2350.69    13760.74   1530.62 o 
 -11  17   3     2618.21     6678.74   3001.34 o 
  -9  17   3     1240.37     7290.89   2451.12 o 
  -7  17   3    10314.89    12959.09   1910.91 o 
  -5  17   3    13316.18    12204.13    736.88 o 
  -3  17   3     2702.46     2562.68    321.37 o 
  -1  17   3     7571.81     7616.00    551.74 o 
   1  17   3      798.13      810.30    192.40 o 
   3  17   3      443.60      477.38    147.66 o 
   5  17   3     9095.50     8596.76    483.04 o 
   7  17   3     8939.69     8337.75    440.16 o 
   9  17   3     5726.67     5120.82    470.46 o 
  11  17   3     1467.91     2820.96   1118.73 o 
  13  17   3      416.23     2642.47   1320.91 o 
  15  17   3     1217.04     1144.94    267.96 o 
  17  17   3     2624.84     3534.53    681.47 o 
 -20  18   3    21950.93    22239.25   1430.34 o 
 -18  18   3    18141.54    19061.79   1722.13 o 
 -16  18   3    14061.76    15478.64   1298.93 o 
 -14  18   3    16529.39    16344.02   1250.98 o 
 -12  18   3    21956.79    22069.79   1607.18 o 
 -10  18   3    35905.94    33050.75   1904.68 o 
  -8  18   3    40645.63    38103.64   1792.50 o 
  -6  18   3    44216.28    43641.23   1950.78 o 
  -4  18   3    31049.85    31408.39   1434.32 o 
  -2  18   3    30174.73    31766.43   1458.83 o 
   0  18   3    34828.41    37785.03   1581.73 o 
   2  18   3    49427.13    52152.74   2099.11 o 
   4  18   3    31513.30    32581.56   1295.91 o 
   6  18   3    19065.95    18739.86    856.78 o 
   8  18   3    30803.20    30366.61   1254.42 o 
  10  18   3    35363.80    34096.94   1716.52 o 
  12  18   3    23969.29    23514.82   1242.35 o 
  14  18   3    18311.28    18110.20   1026.24 o 
  16  18   3    13877.07    14049.81    910.53 o 
 -19  19   3     1324.65    11531.71   2784.10 o 
 -17  19   3     3814.52    14508.10   2735.03 o 
 -15  19   3     5584.88    12778.82   1818.18 o 
 -13  19   3     5063.76    12826.90   2393.57 o 
 -11  19   3     9433.96     8389.76    931.29 o 
  -9  19   3     9021.84    10766.93   2844.59 o 
  -7  19   3     3470.94     7879.76   2598.78 o 
  -5  19   3     3821.37     4864.93    737.92 o 
  -3  19   3     4217.40     3893.90    417.21 o 
  -1  19   3     9040.17     8565.03    607.76 o 
   1  19   3     8159.74     8320.21    667.53 o 
   3  19   3     9232.24     9425.26    634.93 o 
   5  19   3     3474.59     3243.35    323.75 o 
   7  19   3      882.39      737.83    176.62 o 
   9  19   3     3226.57     2890.54    325.02 o 
  11  19   3     3281.05     2694.86    403.16 o 
  13  19   3     3206.26     5212.67   1421.73 o 
  15  19   3     3308.50     4559.25   1065.72 o 
 -18  20   3    13354.89    13294.74   1399.60 o 
 -16  20   3    15823.53    15933.35   1540.43 o 
 -14  20   3    17079.04    17063.06   1426.73 o 
 -12  20   3    13933.61    13804.41   1167.54 o 
 -10  20   3    16044.02    15426.83   1286.52 o 
  -8  20   3    29351.58    28023.77   1554.70 o 
  -6  20   3    34547.58    34636.95   1746.68 o 
  -4  20   3    31168.23    32034.57   1587.43 o 
  -2  20   3    32596.30    33820.11   1607.05 o 
   0  20   3    23731.19    25923.27   1278.27 o 
   2  20   3    18771.79    19825.97   1049.80 o 
   4  20   3    23557.82    24449.57   1175.87 o 
   6  20   3    22019.60    22776.30   1040.94 o 
   8  20   3    21135.15    21300.48    945.11 o 
  10  20   3    14429.99    14826.96    897.68 o 
  12  20   3    15742.30    16118.73   1125.69 o 
  14  20   3    12791.86    12335.02   1002.05 o 
 -17  21   3     1681.13     8519.92   3663.79 o 
 -15  21   3     3935.37    11521.79   4180.28 o 
 -13  21   3     4336.87    10864.84   3587.36 o 
 -11  21   3     4541.77     9892.41   3737.61 o 
  -9  21   3     5700.89     8687.30   2473.79 o 
  -7  21   3     2327.45     5201.30   1708.03 o 
  -5  21   3     1685.48     2205.29    618.88 o 
  -3  21   3     3778.24     3164.07    418.05 o 
  -1  21   3     6332.39     6502.92    578.46 o 
   1  21   3     7641.69     7508.40    614.90 o 
   3  21   3     5930.14     6132.23    575.13 o 
   5  21   3     1912.59     2037.15    344.88 o 
   7  21   3     2014.76     2193.65    313.58 o 
   9  21   3     2452.27     2238.20    326.31 o 
  11  21   3     2116.69     1783.25    327.27 o 
  13  21   3     2186.70     1668.37    361.63 o 
 -16  22   3     5141.91     5926.03    890.51 o 
 -14  22   3     5936.21     6661.18    902.02 o 
 -12  22   3     6113.29     5751.69    779.48 o 
 -10  22   3     8621.12     8736.57    931.19 o 
  -8  22   3    10207.47     9967.96    854.45 o 
  -6  22   3    13722.01    13581.68    973.99 o 
  -4  22   3    15087.47    15704.23   1026.12 o 
  -2  22   3    14504.85    15104.46   1045.70 o 
   0  22   3    10000.90    10674.29    824.01 o 
   2  22   3     8870.38     9450.02    720.98 o 
   4  22   3    12096.04    13095.14    779.82 o 
   6  22   3     5678.18     6506.66    529.87 o 
   8  22   3     4239.12     4674.28    497.11 o 
  10  22   3     4284.48     4436.09    494.36 o 
  12  22   3     5768.84     5451.46    573.91 o 
 -13  23   3     2195.54     3399.86   1413.63 o 
 -11  23   3      835.15     1457.85    658.21 o 
  -9  23   3      221.65      200.68    168.31 o 
  -7  23   3       99.02      102.18    132.53 o 
  -5  23   3      175.39      117.61    132.89 o 
  -3  23   3       28.91      -44.09     96.47 o 
  -1  23   3     1348.46     1243.66    309.76 o 
   1  23   3     3994.87     4371.76    500.78 o 
   3  23   3     5448.59     5679.18    665.27 o 
   5  23   3     3103.07     3041.22    429.01 o 
   7  23   3      497.18     2211.46    978.39 o 
   9  23   3       91.72       48.16    101.09 o 
  11  23   3      549.86      591.86    284.82 o 
 -12  24   3     1556.96     1520.79    469.83 o 
 -10  24   3      831.15      688.41    322.66 o 
  -8  24   3      285.25      347.23    210.28 o 
  -6  24   3      489.88      507.21    229.56 o 
  -4  24   3       13.49       27.22    104.20 o 
  -2  24   3      799.29      851.34    261.92 o 
   0  24   3      724.02      668.02    235.42 o 
   2  24   3      131.63      241.42    160.57 o 
   4  24   3     1159.29     1319.56    277.75 o 
   6  24   3     1242.53     1403.29    286.92 o 
   8  24   3     1137.33     1138.23    288.40 o 
  -9  25   3      208.65       82.24    144.18 o 
  -7  25   3       24.85       67.92    132.92 o 
  -5  25   3      596.79      615.72    254.98 o 
  -3  25   3        7.77        0.86     63.87 o 
  -1  25   3      186.60      178.76    158.72 o 
   1  25   3      387.47      406.19    204.87 o 
   3  25   3      515.06      362.44    198.14 o 
   5  25   3       31.69       70.51    120.07 o 
   7  25   3       32.27     5396.75   3353.33 o 
  -6  26   3       80.38       21.08    113.31 o 
  -4  26   3     1614.32     1549.40    387.49 o 
  -2  26   3     3492.32     4082.08    586.37 o 
   0  26   3     2394.89     2644.74    466.60 o 
   2  26   3      996.71     1078.69    342.84 o 
   4  26   3     1036.84     1357.32    456.83 o 
 -16   0   4    31865.00    56115.36   3948.22 o 
 -14   0   4    31847.21    23982.19   5288.74 o 
 -12   0   4    85769.51    82641.14   3109.49 o 
 -10   0   4   128207.27   130631.12   5003.60 o 
  -8   0   4   173428.91   172114.11   9051.87 o 
  -6   0   4   163193.78   164697.94   7000.08 o 
  -4   0   4   101333.19   101961.92   3531.34 o 
  -2   0   4   129213.72   129998.03   5770.64 o 
   0   0   4   144743.33   143338.55   9920.22 o 
   2   0   4   116502.89   119100.71   7984.11 o 
   4   0   4   108060.17   105515.44   7014.52 o 
   6   0   4   117095.88   111203.66   7722.84 o 
   8   0   4    49321.91    50686.63   1987.40 o 
  10   0   4    45051.57    43539.88   3009.42 o 
  12   0   4    46800.43    47520.43   3472.94 o 
  14   0   4    33659.63    36424.20   1963.49 o 
  16   0   4    25324.18    30789.78   4047.19 o 
  18   0   4    26016.33    32697.39   2957.41 o 
  20   0   4    13716.89    17491.99   2680.84 o 
 -17   1   4      130.30      128.79    106.08 o 
 -15   1   4       93.75       85.76     34.47 o 
 -13   1   4        0.24       65.74     40.53 o 
 -11   1   4     1151.91     1484.77    124.96 o 
  -9   1   4      359.63     1030.25    260.45 o 
  -7   1   4     7151.06     7196.11    211.66 o 
  -5   1   4     1627.03     2388.47    231.06 o 
  -3   1   4      660.18      916.09     79.47 o 
  -1   1   4      886.78     1410.04     91.59 o 
   1   1   4     9850.34    11079.50    534.29 o 
   3   1   4     2572.16     2715.91    253.98 o 
   5   1   4    10218.30    10480.41    586.57 o 
   7   1   4      135.69      129.87     27.04 o 
   9   1   4      335.08      387.45     64.78 o 
  11   1   4        6.14      -40.43     44.41 o 
  13   1   4      199.70      139.97     70.32 o 
  15   1   4      748.08      799.84    128.18 o 
  17   1   4      538.67      365.89    111.45 o 
  19   1   4       34.34       21.30    106.30 o 
  21   1   4        2.68       26.70     53.20 o 
 -20   2   4    26683.43    36566.48   3139.86 o 
 -18   2   4    38817.00    46172.30   4077.83 o 
 -16   2   4    30528.45    30191.09   1397.20 o 
 -14   2   4    33536.48    33301.28   1012.74 o 
 -12   2   4    66636.35    67571.45   2362.79 o 
 -10   2   4    72231.01    73521.20   2224.43 o 
  -8   2   4    82126.47    83504.73   2171.79 o 
  -6   2   4    48167.76    48909.17   1151.87 o 
  -4   2   4   111459.34   113553.13   2916.56 o 
  -2   2   4   120985.78   122596.67   2912.91 o 
   0   2   4    76990.24    78106.91   1906.77 o 
   2   2   4   138340.11   142356.89   4785.68 o 
   4   2   4    65635.51    68658.07   1774.31 o 
   6   2   4    38231.34    38417.21    964.54 o 
   8   2   4    52043.30    54288.94   1185.28 o 
  10   2   4    45353.39    47239.40   1263.29 o 
  12   2   4    36185.02    37177.88   1051.98 o 
  14   2   4    35782.39    37855.75   1096.40 o 
  16   2   4    23160.11    24675.23    854.03 o 
  18   2   4    15958.93    17362.33    701.36 o 
  20   2   4    12816.16    17527.82   3102.08 o 
 -23   3   4      632.97      474.87    220.76 o 
 -21   3   4     1234.07     1240.88    300.66 o 
 -17   3   4       22.66       20.14     46.76 o 
 -15   3   4       22.97       35.20     75.37 o 
 -13   3   4     1835.68     2218.49    178.68 o 
 -11   3   4      639.46      608.46     82.27 o 
  -9   3   4     5005.72     6094.68    662.27 o 
  -7   3   4     9070.38     9221.81    269.32 o 
  -5   3   4     9368.56    10132.78    232.67 o 
  -3   3   4     1045.57     1076.54     70.53 o 
  -1   3   4     4977.07     5497.86    142.66 o 
   1   3   4        2.76      127.77     65.05 o 
   3   3   4      961.62     1206.64     68.42 o 
   5   3   4      289.45      344.41     49.30 o 
   7   3   4      450.04      635.38     51.84 o 
   9   3   4     1948.72     1848.05    138.08 o 
  11   3   4      116.42       52.79     35.77 o 
  13   3   4      993.93      866.63    152.48 o 
  15   3   4     1226.18     1476.66    151.83 o 
  17   3   4      135.66      109.54     63.11 o 
  19   3   4      163.70       89.72    115.64 o 
  21   3   4       11.53       38.03     55.95 o 
 -24   4   4     3535.03     7087.98   3575.55 o 
 -22   4   4    12028.63     7916.80    582.39 o 
 -20   4   4    11045.94    11331.84    650.30 o 
 -18   4   4    16454.36    36209.82   6784.65 o 
 -16   4   4    17895.74    21610.31   1906.75 o 
 -14   4   4    19144.43    22516.42   3256.06 o 
 -12   4   4    23191.33    24401.97    759.45 o 
 -10   4   4     5902.31     6631.55    300.01 o 
  -8   4   4    37454.65    37652.40    883.50 o 
  -6   4   4    33680.27    31886.01    640.26 o 
  -4   4   4    49359.31    49758.48   1184.94 o 
  -2   4   4    14581.08    13547.45    321.88 o 
   0   4   4    25400.57    24249.30    525.13 o 
   2   4   4    16945.19    17274.33    360.02 o 
   4   4   4     6149.95     6321.70    151.47 o 
   6   4   4    44096.46    45350.10   1060.73 o 
   8   4   4    45063.26    44710.91    949.58 o 
  10   4   4     8483.48     7850.37    258.05 o 
  12   4   4     7721.50     7866.42    285.84 o 
  14   4   4     7557.64     8359.58    307.71 o 
  16   4   4    10685.69     9489.68   1181.70 o 
  18   4   4     9652.14    16393.02   2944.83 o 
  20   4   4     5890.90     5200.65    950.55 o 
 -25   5   4        9.30       26.71     72.18 o 
 -23   5   4      377.82      312.91    192.46 o 
 -21   5   4      710.37      541.34    129.47 o 
 -19   5   4      466.29      327.08    157.88 o 
 -17   5   4      152.51      168.00    112.64 o 
 -15   5   4     1324.94     1127.63    195.05 o 
 -13   5   4     1905.79     1784.17    206.61 o 
 -11   5   4     1062.24     1335.87    231.46 o 
  -9   5   4      637.93      622.92     62.59 o 
  -7   5   4     2772.06     3358.98    146.42 o 
  -5   5   4     5351.80     5778.19    220.72 o 
  -3   5   4     4658.21     4818.07    195.81 o 
  -1   5   4     1088.16     1102.81     99.42 o 
   1   5   4        3.00      199.20     73.69 o 
   3   5   4     2477.78     2719.78    100.77 o 
   5   5   4       52.41       31.17     27.42 o 
   7   5   4        0.62       22.11     22.41 o 
   9   5   4     1860.50     1989.29    115.88 o 
  11   5   4       71.57      109.74     46.46 o 
  13   5   4      334.96      211.56     63.01 o 
  15   5   4       73.27       77.23     51.97 o 
  17   5   4      312.68      199.44     83.60 o 
  19   5   4      167.32      160.00     83.88 o 
  21   5   4       87.05       72.83     99.43 o 
 -26   6   4       85.93      145.07    147.54 o 
 -24   6   4        2.24      233.23    331.05 o 
 -22   6   4       59.74     5036.16   1569.16 o 
 -20   6   4      234.72      216.03     68.00 o 
 -18   6   4     2866.88     4289.60    698.29 o 
 -16   6   4     3538.66     3542.54    425.83 o 
 -14   6   4      300.89      628.54    229.69 o 
 -12   6   4       30.89       99.11     42.47 o 
 -10   6   4     4463.41     4810.64    176.56 o 
  -8   6   4      590.97      609.83     71.67 o 
  -6   6   4     3744.51     4145.33    202.58 o 
  -4   6   4    28448.85    28437.75    746.15 o 
  -2   6   4     6229.24     5881.58    173.42 o 
   0   6   4       96.62      245.91     41.82 o 
   2   6   4      186.53      382.50     52.46 o 
   4   6   4      353.00      488.95     58.22 o 
   6   6   4      144.76      324.47     58.00 o 
   8   6   4      362.56      404.73     49.86 o 
  10   6   4        6.43       68.54     35.89 o 
  12   6   4     2825.69     2667.17    143.96 o 
  14   6   4       45.64      110.39     62.66 o 
  16   6   4      684.73      632.72    124.54 o 
  18   6   4      473.09      329.54    115.64 o 
  20   6   4       59.14      170.59    102.14 o 
 -25   7   4       98.16       38.09    108.30 o 
 -23   7   4      115.64      157.80    125.00 o 
 -21   7   4      952.17      800.08    227.66 o 
 -19   7   4       35.12       53.11     96.39 o 
 -17   7   4     1018.18      762.60    185.34 o 
 -15   7   4     1099.50     1728.48    505.60 o 
 -13   7   4     2057.54     4846.21   1364.55 o 
 -11   7   4      617.45     1968.30    504.26 o 
  -9   7   4     2169.82     2730.56    236.50 o 
  -7   7   4     1569.86     1938.19    168.05 o 
  -5   7   4      620.04      705.70     87.05 o 
  -3   7   4     1226.17     1284.95     99.60 o 
  -1   7   4     1419.64     1714.05    107.67 o 
   1   7   4        0.57       47.20     28.88 o 
   3   7   4      425.08      438.92     53.93 o 
   5   7   4      115.57      228.18     56.44 o 
   7   7   4     2990.43     3223.44    155.23 o 
   9   7   4     5651.77     5195.97    198.87 o 
  11   7   4       47.88       34.24     32.92 o 
  13   7   4     2311.99     2172.02    160.71 o 
  15   7   4     1542.30      929.10    131.69 o 
  17   7   4     1100.84      803.06    203.55 o 
  19   7   4       56.83      106.59     83.19 o 
 -24   8   4     1882.26     2429.96    480.64 o 
 -22   8   4     3130.23     3552.57    456.76 o 
 -20   8   4     4451.85     4714.29    485.09 o 
 -18   8   4     7334.87     6608.40    522.83 o 
 -16   8   4     9963.52     9442.94    585.25 o 
 -14   8   4     5166.26     4803.21    318.44 o 
 -12   8   4    17295.13    18494.24    745.80 o 
 -10   8   4    36636.04    34802.42   1329.09 o 
  -8   8   4     3983.80     3828.75    252.35 o 
  -6   8   4    29242.78    29407.75    861.21 o 
  -4   8   4    10439.47    10062.07    344.01 o 
  -2   8   4     6067.94     6160.25    227.65 o 
   0   8   4    12692.67    12346.39    360.43 o 
   2   8   4    21626.96    22199.84    564.63 o 
   4   8   4    19555.21    19297.56    495.18 o 
   6   8   4    18254.67    18314.87    570.77 o 
   8   8   4    13440.09    13050.11    503.46 o 
  10   8   4     5564.88     5062.65    244.25 o 
  12   8   4     2988.59     3106.62    208.04 o 
  14   8   4     4450.89     4461.59    291.86 o 
  16   8   4     3531.17     3215.71    336.48 o 
  18   8   4     4802.66     4428.92    403.03 o 
  20   8   4     5053.24     4719.95    611.02 o 
 -25   9   4      652.63      357.48    252.47 o 
 -23   9   4      691.11      599.89    250.66 o 
 -21   9   4       14.58     1540.33    979.18 o 
 -19   9   4       41.00      -85.19    104.69 o 
 -17   9   4     2122.47     5947.28   1398.94 o 
 -15   9   4      179.09     6118.07   2109.42 o 
 -13   9   4     1637.49     4099.85   1312.95 o 
 -11   9   4     8222.37    17287.16   1776.67 o 
  -9   9   4     1052.40     9689.12    589.13 o 
  -7   9   4     2949.16     9238.96   2224.25 o 
  -5   9   4     4169.21     4154.03    227.89 o 
  -3   9   4     1340.28     2055.67    180.77 o 
  -1   9   4      556.81      711.41     91.20 o 
   1   9   4     6461.98     6403.82    244.36 o 
   3   9   4     9961.66     9994.22    336.61 o 
   5   9   4      262.02      285.27     69.28 o 
   7   9   4     1300.17     1648.43    202.87 o 
   9   9   4      778.34      759.55    137.61 o 
  11   9   4     2957.53     3451.61    280.91 o 
  13   9   4      634.77     1741.31    647.75 o 
  15   9   4     1964.72     2190.57    340.33 o 
  17   9   4     1098.58     1650.34    500.70 o 
  19   9   4       53.65       30.46     66.32 o 
 -24  10   4    10645.64    10982.27   1171.16 o 
 -22  10   4     9295.73     8996.25    815.51 o 
 -20  10   4    16655.79    16881.09   1050.87 o 
 -18  10   4    13976.94    13363.19    834.52 o 
 -16  10   4    47519.67    43555.07   1677.77 o 
 -14  10   4    66139.30    62585.74   2348.87 o 
 -12  10   4    35744.27    33610.98   1506.93 o 
 -10  10   4    35358.72    34574.36   1485.70 o 
  -8  10   4    32809.67    30320.35   1177.40 o 
  -6  10   4    26011.97    24061.50    965.24 o 
  -4  10   4    40055.11    39896.19   1171.10 o 
  -2  10   4    58178.75    59703.42   1736.44 o 
   0  10   4    24314.78    22724.70    666.30 o 
   2  10   4    31742.48    31309.20    831.11 o 
   4  10   4    56087.88    57164.91   1589.70 o 
   6  10   4    56573.06    56897.61   1869.56 o 
   8  10   4    54397.32    54656.38   1875.18 o 
  10  10   4    23010.06    22289.00    848.06 o 
  12  10   4    20215.33    19458.03    671.12 o 
  14  10   4    14078.15    13179.81    580.40 o 
  16  10   4    14659.60    13465.20    596.10 o 
  18  10   4    15387.40    14490.37    796.47 o 
 -23  11   4       75.71     3148.91   2017.83 o 
 -21  11   4      814.32     4458.41   1702.69 o 
 -19  11   4      858.39     8539.92   3141.67 o 
 -17  11   4     1465.96    10439.05   2194.27 o 
 -15  11   4     2368.98     7791.31   2434.37 o 
 -13  11   4     2977.41    18155.05   9324.99 o 
 -11  11   4     1165.87    31149.16   2290.09 o 
  -9  11   4      710.85    22167.66   5055.41 o 
  -7  11   4     3091.24    13882.34   5406.95 o 
  -5  11   4     1029.45      951.46    201.71 o 
  -3  11   4     8030.59     8966.92   1034.90 o 
  -1  11   4     9688.50     9375.82    371.60 o 
   1  11   4     9769.43     8351.52    545.63 o 
   3  11   4     8427.50     7453.58    365.76 o 
   5  11   4     3904.06     3661.76    238.71 o 
   7  11   4     2700.08     2996.43    276.68 o 
   9  11   4       77.18       82.53     83.80 o 
  11  11   4      648.92      604.22    154.01 o 
  13  11   4     2659.62     4013.71    629.43 o 
  15  11   4      619.15     2156.44    707.97 o 
  17  11   4      431.74     1077.75    528.88 o 
  19  11   4      450.45      401.51    157.12 o 
 -22  12   4    16127.48    15519.96   1186.29 o 
 -20  12   4    22899.56    21687.89   1358.81 o 
 -18  12   4    20235.16    19882.06   1043.53 o 
 -16  12   4    27995.91    27388.11   1205.05 o 
 -14  12   4    29219.42    28007.83   1505.63 o 
 -12  12   4    64257.77    58894.60   2696.92 o 
 -10  12   4    70903.73    66218.13   3016.16 o 
  -8  12   4    43222.03    41426.60   1839.46 o 
  -6  12   4    48711.18    47241.40   1633.11 o 
  -4  12   4    73991.79    71908.27   2536.11 o 
  -2  12   4    63023.86    61838.50   1954.20 o 
   0  12   4    66985.02    67426.27   2149.56 o 
   2  12   4    64318.85    64566.99   1942.05 o 
   4  12   4    59079.09    59955.52   1931.99 o 
   6  12   4    54521.56    55442.50   1721.55 o 
   8  12   4    57489.47    57250.98   2128.41 o 
  10  12   4    23665.07    22529.22    896.99 o 
  12  12   4    24566.45    24423.53   1105.42 o 
  14  12   4    15198.17    14823.69    697.31 o 
  16  12   4    16860.75    16698.96    864.29 o 
  18  12   4    18800.82    16945.81   1674.95 o 
 -23  13   4     1294.32     7154.12   2536.32 o 
 -21  13   4     1496.29     9480.56   3426.24 o 
 -19  13   4     1373.35     3335.41   1342.37 o 
 -17  13   4      795.68     3345.75   1002.22 o 
 -15  13   4     1391.92     7413.39   1325.61 o 
 -13  13   4     4115.23    27012.15   3101.98 o 
 -11  13   4     2596.96     4337.61   1183.84 o 
  -9  13   4     5428.71     9427.55   4139.67 o 
  -7  13   4     7185.87     8986.88   1619.54 o 
  -5  13   4     2365.21     2511.97    300.68 o 
  -3  13   4     2422.62     5043.82   1353.79 o 
  -1  13   4     1866.78     2121.15    182.45 o 
   1  13   4     4321.65     3825.26    269.75 o 
   3  13   4     5461.67     5143.27    287.22 o 
   5  13   4     6051.16     6322.30    347.06 o 
   7  13   4    15083.85    14832.68    682.49 o 
   9  13   4     4392.64     4125.64    333.42 o 
  11  13   4     3230.06     5979.64   1756.10 o 
  13  13   4       25.40       54.80     45.43 o 
  15  13   4       66.35       63.75     90.52 o 
  17  13   4     1040.31     2427.67    697.07 o 
 -22  14   4    13946.55    13733.95   1158.43 o 
 -20  14   4    14207.70    14737.94    975.10 o 
 -18  14   4     7517.62     8684.40    739.45 o 
 -16  14   4    13018.89    10941.15   2562.10 o 
 -14  14   4    20520.80    19524.96   1206.02 o 
 -12  14   4    43734.01    40927.80   2161.72 o 
 -10  14   4    53680.59    50284.61   2359.02 o 
  -8  14   4    53969.80    50937.36   2389.17 o 
  -6  14   4    47149.62    45260.34   1702.47 o 
  -4  14   4    34583.46    33402.24   1370.41 o 
  -2  14   4    37220.11    37653.11   1398.98 o 
   0  14   4    53483.82    55220.96   1741.88 o 
   2  14   4    52689.41    55582.69   1739.18 o 
   4  14   4    37948.09    39198.95   1345.55 o 
   6  14   4    37914.01    37612.75   1327.76 o 
   8  14   4    52766.73    53031.14   2090.25 o 
  10  14   4    17957.39    17551.70    825.90 o 
  12  14   4    12522.20    12602.48    677.05 o 
  14  14   4    12782.94    12454.58    605.99 o 
  16  14   4    12161.60    11428.81    658.01 o 
  18  14   4    12003.37    10871.15    620.35 o 
 -21  15   4      563.39     6909.99   3193.16 o 
 -19  15   4     1987.61    10282.57   2863.07 o 
 -17  15   4     2108.66     6404.08   1478.87 o 
 -15  15   4     2331.10     4983.12    615.59 o 
 -13  15   4     3413.09    15068.36   3802.22 o 
 -11  15   4     4126.57    11225.83   2489.24 o 
  -9  15   4     1877.36     3422.59   1342.84 o 
  -7  15   4       91.86      -63.26    106.99 o 
  -5  15   4     4028.76     5192.31   1375.35 o 
  -3  15   4    14199.12    14216.21    667.72 o 
  -1  15   4     2181.49     2511.84    233.53 o 
   1  15   4      341.95      221.85     97.37 o 
   3  15   4      211.58      108.77     69.21 o 
   5  15   4      334.00      214.97     84.03 o 
   7  15   4     9709.84     9113.78    472.92 o 
   9  15   4     3719.23     3535.65    304.54 o 
  11  15   4     3874.52     3926.28    339.42 o 
  13  15   4      555.36      461.54    154.91 o 
  15  15   4      583.60      464.74    137.19 o 
  17  15   4      433.31      457.76    165.36 o 
 -20  16   4     2625.84     2963.25    590.94 o 
 -18  16   4     5019.13     6218.59    543.72 o 
 -16  16   4     9031.88     8638.81    827.14 o 
 -14  16   4     8841.06     8697.72    767.89 o 
 -12  16   4    16452.13    15594.03   1038.92 o 
 -10  16   4    23088.19    21262.74   1225.37 o 
  -8  16   4    15982.76    14299.50    942.24 o 
  -6  16   4    11352.77    10913.81    688.17 o 
  -4  16   4     8672.90     8481.15    542.69 o 
  -2  16   4    15071.23    15759.96    661.48 o 
   0  16   4     9571.16    10291.64    533.07 o 
   2  16   4    20126.39    20824.57    780.06 o 
   4  16   4    29375.73    29793.78   1085.62 o 
   6  16   4    13868.69    13575.77    581.28 o 
   8  16   4    10614.26    10622.94    619.15 o 
  10  16   4     7503.96     6871.27    495.35 o 
  12  16   4     7154.94     6982.70    517.51 o 
  14  16   4     6538.42     6739.08    540.82 o 
  16  16   4     4305.13     3567.84    358.13 o 
 -19  17   4      125.27        7.78     62.69 o 
 -17  17   4       12.99     2388.04   1669.95 o 
 -15  17   4       14.60      -11.08     84.32 o 
 -13  17   4       80.60     5516.56   3220.84 o 
 -11  17   4     2246.14     4759.50   2276.12 o 
  -9  17   4     3494.53     2530.59    448.09 o 
  -7  17   4     3606.80     5908.25   1454.83 o 
  -5  17   4     3561.61     4033.01    367.40 o 
  -3  17   4     1617.95     1694.14    249.66 o 
  -1  17   4      189.10      244.50    117.13 o 
   1  17   4       29.97       20.95     61.40 o 
   3  17   4        8.18      -18.49     52.61 o 
   5  17   4       16.76       67.21     69.16 o 
   7  17   4     4059.69     3660.69    336.22 o 
   9  17   4     1012.99      779.84    188.76 o 
  11  17   4      311.57      295.32    145.65 o 
  13  17   4       49.45       85.28     97.29 o 
  15  17   4      598.04      408.34    111.44 o 
 -18  18   4       12.63      -54.39    131.02 o 
 -16  18   4     1217.09      954.42    348.99 o 
 -14  18   4     1305.38     1058.04    309.84 o 
 -12  18   4     1540.78     1211.02    329.28 o 
 -10  18   4     2024.97     1817.20    452.39 o 
  -8  18   4     1248.53      927.25    218.37 o 
  -6  18   4     3279.85     3397.95    361.71 o 
  -4  18   4      109.64      151.75    102.86 o 
  -2  18   4       11.67      185.61    114.42 o 
   0  18   4      212.14      232.93    103.32 o 
   2  18   4      827.39      807.16    167.05 o 
   4  18   4     2791.22     3097.39    294.34 o 
   6  18   4     1948.20     1772.32    243.06 o 
   8  18   4      150.07      199.46    102.35 o 
  10  18   4      156.00      213.47    124.71 o 
  12  18   4      293.24      387.29    187.39 o 
  14  18   4       83.52      220.88    138.26 o 
 -17  19   4      167.77       69.78    143.19 o 
 -15  19   4      282.64      321.46    211.61 o 
 -13  19   4      544.99      417.38    218.32 o 
 -11  19   4      139.35       76.00    123.32 o 
  -9  19   4       83.96      321.86    309.85 o 
  -7  19   4      455.70      370.85    173.43 o 
  -5  19   4       57.41      100.68    109.73 o 
  -3  19   4      343.46      323.23    139.71 o 
  -1  19   4      433.67      327.30    151.66 o 
   1  19   4      775.18      546.54    145.31 o 
   3  19   4       97.49      100.31     82.58 o 
   5  19   4      688.13      505.42    128.95 o 
   7  19   4       51.62       18.71     57.96 o 
   9  19   4      294.94      184.79    114.00 o 
  11  19   4        0.20       11.79     67.27 o 
  13  19   4       10.14       52.32     89.12 o 
 -16  20   4      861.61      543.67    288.96 o 
 -14  20   4      641.88      864.61    313.95 o 
 -12  20   4     2964.72     2014.93    424.71 o 
 -10  20   4     3751.37     3686.15    524.95 o 
  -8  20   4     4628.60     4581.07    491.49 o 
  -6  20   4     5605.06     5317.17    508.82 o 
  -4  20   4     5979.85     6282.23    532.86 o 
  -2  20   4     4315.17     4666.59    442.20 o 
   0  20   4     4502.15     5077.88    450.79 o 
   2  20   4     1318.31     1545.04    254.07 o 
   4  20   4     2221.79     2530.30    305.32 o 
   6  20   4     3799.94     4397.05    394.66 o 
   8  20   4     1583.30     1573.63    239.18 o 
  10  20   4     1717.17     1654.77    302.67 o 
  12  20   4     1302.66     1339.01    292.84 o 
 -15  21   4     1706.03     3478.37    899.57 o 
 -13  21   4     3637.51     5725.96   1542.08 o 
 -11  21   4      695.24     1073.70    411.73 o 
  -9  21   4      568.78      889.37    375.95 o 
  -7  21   4     1674.25     1529.03    317.87 o 
  -5  21   4     1487.39     1608.80    336.05 o 
  -3  21   4     1109.93     1059.51    247.32 o 
  -1  21   4     1651.56     1581.50    282.12 o 
   1  21   4      143.22      179.11    110.67 o 
   3  21   4      664.85      736.61    191.73 o 
   5  21   4     2878.44     2719.63    348.88 o 
   7  21   4     1143.09      970.94    219.79 o 
   9  21   4      260.11      283.20    151.01 o 
  11  21   4      767.93      710.98    219.23 o 
 -14  22   4     7740.32     7871.05    978.20 o 
 -12  22   4    10680.43     9444.49   1031.19 o 
 -10  22   4    12533.47    12125.90   1117.31 o 
  -8  22   4     8593.31     8857.66    791.61 o 
  -6  22   4     8331.82     8301.81    768.90 o 
  -4  22   4    10548.10    11704.57    898.93 o 
  -2  22   4    13337.47    14786.19    999.75 o 
   0  22   4    10401.16    11118.94    842.18 o 
   2  22   4    11412.95    12352.00    748.02 o 
   4  22   4    11301.56    12461.28    752.51 o 
   6  22   4     9009.39     9672.93    679.40 o 
   8  22   4     7972.57     8511.55    648.90 o 
  10  22   4     7736.70     7388.69    696.88 o 
 -13  23   4     3645.58     4779.72    967.40 o 
 -11  23   4     3355.88     5852.41   2888.92 o 
  -9  23   4     4140.47     5192.46   1295.61 o 
  -7  23   4     4763.55     4651.12    623.15 o 
  -5  23   4     3103.98     2926.17    447.93 o 
  -3  23   4     3342.78     3414.87    461.60 o 
  -1  23   4     4514.70     5162.45    557.66 o 
   1  23   4     3964.06     4077.95    486.60 o 
   3  23   4     3867.51     4353.83    507.60 o 
   5  23   4     2450.70     2333.29    340.85 o 
   7  23   4     1779.98     1560.22    288.35 o 
 -10  24   4    17203.43    15849.99   1488.64 o 
  -8  24   4    14701.54    14744.55   1184.30 o 
  -6  24   4    17695.58    18263.83   1292.46 o 
  -4  24   4     8595.01     9204.92    827.44 o 
  -2  24   4     7846.97     9165.57    862.95 o 
   0  24   4    12738.16    14391.13   1022.53 o 
   2  24   4    17113.84    19074.65   1097.85 o 
   4  24   4    13618.60    14686.91    968.49 o 
   6  24   4    16201.36    16898.03   1066.44 o 
  -7  25   4     3318.95     2565.43    501.60 o 
  -5  25   4     3817.21     3685.35    564.09 o 
  -3  25   4     5844.54     5659.19    675.58 o 
  -1  25   4     9464.13     9845.22    883.36 o 
   1  25   4     7807.69     9004.67    791.33 o 
   3  25   4     4768.58     5611.62    634.68 o 
 -15   1   5      644.44      410.42    278.92 o 
 -13   1   5      187.65      422.70     70.97 o 
 -11   1   5      329.14      382.31     66.38 o 
  -9   1   5       44.38       84.88     29.32 o 
  -7   1   5     1067.11      840.27     64.99 o 
  -5   1   5     2682.27     2870.08    120.50 o 
  -3   1   5      202.02      223.14     37.40 o 
  -1   1   5      148.82      168.20     22.06 o 
   1   1   5      858.35     1277.94    190.76 o 
   3   1   5      564.61      547.85    145.78 o 
   5   1   5       15.34       55.16     75.25 o 
   7   1   5      162.33      256.42    128.64 o 
   9   1   5      715.65      573.53    188.33 o 
  11   1   5      286.36      356.02     48.56 o 
  13   1   5       65.43       40.37     37.69 o 
  15   1   5      300.34      233.21     73.02 o 
  17   1   5       71.81      148.23     73.86 o 
  19   1   5       63.75      -16.25    138.34 o 
 -18   2   5    10468.39     7341.06    317.64 o 
 -16   2   5     4569.12     4764.15    746.01 o 
 -14   2   5     8455.38     9092.46    348.80 o 
 -12   2   5     8256.04     9185.44   1140.00 o 
 -10   2   5    16534.78    14439.63    466.94 o 
  -8   2   5    30463.15    30204.23    758.41 o 
  -6   2   5    23021.69    23084.78    518.72 o 
  -4   2   5    39768.48    41173.24    807.39 o 
  -2   2   5    30951.67    32564.57    666.12 o 
   0   2   5    37248.52    41230.16   1825.31 o 
   2   2   5    22512.99    22854.09   1073.98 o 
   4   2   5     2552.36     2701.66    297.96 o 
   6   2   5     8260.99     8167.33   1365.38 o 
   8   2   5    12943.02    13237.31    857.01 o 
  10   2   5     8328.91     8709.24    650.29 o 
  12   2   5     8837.56     8876.73    289.01 o 
  14   2   5     7552.00     7454.52    330.79 o 
  16   2   5     4117.39     6329.55   1083.90 o 
  18   2   5     4021.41     4637.02    471.09 o 
  20   2   5     4642.65     5073.13    727.08 o 
 -21   3   5        0.81       78.05    119.59 o 
 -19   3   5      782.23      487.21    126.96 o 
 -17   3   5      358.59      222.30     97.39 o 
 -15   3   5       27.00      -28.34     53.47 o 
 -13   3   5       21.77       93.43     88.41 o 
 -11   3   5      126.08      229.22     75.83 o 
  -9   3   5      380.66      428.97     72.07 o 
  -7   3   5      236.92      399.45     83.40 o 
  -5   3   5      819.78     1357.98    202.78 o 
  -3   3   5     8783.89     8737.15    211.16 o 
  -1   3   5      599.17      718.18     56.45 o 
   1   3   5     1058.72     1718.98    389.16 o 
   3   3   5        3.54       44.72     69.42 o 
   5   3   5     2779.95     2644.40    322.33 o 
   7   3   5     1098.04      761.06     89.59 o 
   9   3   5      160.76      169.21     61.51 o 
  11   3   5      224.62      190.08     43.73 o 
  13   3   5       43.22      -15.68     30.82 o 
  15   3   5       36.96       25.96     42.58 o 
  17   3   5       20.04       78.18     62.96 o 
  19   3   5      218.39      355.27    257.19 o 
 -24   4   5    14162.04    13909.77   9829.58 o 
 -22   4   5    12040.46    11778.68   1122.63 o 
 -20   4   5    20556.89    20408.74  12082.40 o 
 -18   4   5    33451.55    35319.68   3267.62 o 
 -16   4   5    25021.69    27402.64   1817.81 o 
 -14   4   5    29498.04    33049.09   2064.37 o 
 -12   4   5    42233.03    43046.61   1385.43 o 
 -10   4   5    39442.86    39029.40   1103.61 o 
  -8   4   5    68950.91    69108.76   1742.78 o 
  -6   4   5    80160.52    79251.09   1993.41 o 
  -4   4   5    93786.24    93700.33   2386.79 o 
  -2   4   5    84672.11    81606.06   2031.10 o 
   0   4   5    93121.27    96506.09   2744.80 o 
   2   4   5    45838.61    46313.10   1375.44 o 
   4   4   5    36912.44    37498.11    952.99 o 
   6   4   5    33935.86    37112.65   1055.73 o 
   8   4   5    14445.68    14736.28    572.73 o 
  10   4   5    35260.18    31018.64   2443.64 o 
  12   4   5    36436.33    36421.86   1187.73 o 
  14   4   5    15007.38    15172.46    574.68 o 
  16   4   5    16664.11    18226.14    707.10 o 
  18   4   5    12064.74    11590.74   3117.02 o 
 -25   5   5      401.84       86.79    219.74 o 
 -23   5   5     1014.90      768.63    224.65 o 
 -21   5   5     2081.61     1550.77    187.71 o 
 -19   5   5     1509.71     1323.70    195.64 o 
 -17   5   5      550.86      319.65    119.96 o 
 -15   5   5       45.50        9.39     62.32 o 
 -13   5   5       34.84      -42.45     73.50 o 
 -11   5   5      187.15      288.52     79.02 o 
  -9   5   5      488.88     1061.24    380.20 o 
  -7   5   5      465.26     1165.01    304.21 o 
  -5   5   5      133.75      213.36     57.53 o 
  -3   5   5     1035.82      972.81    108.72 o 
  -1   5   5       53.65      125.03     39.13 o 
   1   5   5     2512.46     2620.06     90.96 o 
   3   5   5     3891.81     4116.27    208.43 o 
   5   5   5       51.94      102.07     45.16 o 
   7   5   5     4511.44     4338.70    496.08 o 
   9   5   5      478.82      454.38     68.18 o 
  11   5   5     2412.47     2543.45    167.94 o 
  13   5   5       16.89      -47.64     47.64 o 
  15   5   5      271.52      221.54     75.52 o 
  17   5   5      182.54      177.14     88.04 o 
  19   5   5      141.48       -1.13    115.09 o 
 -24   6   5    15068.32    21041.57   3386.50 o 
 -22   6   5    16248.83    16493.65   2021.53 o 
 -20   6   5    25109.63    28272.07   1289.74 o 
 -18   6   5    45100.89    47770.04   1969.92 o 
 -16   6   5    61995.32    62122.70   2267.45 o 
 -14   6   5    68566.71    70840.04   2698.74 o 
 -12   6   5    36437.86    36680.52   1156.74 o 
 -10   6   5    27075.84    26125.12    665.08 o 
  -8   6   5    60168.35    58885.45   1493.56 o 
  -6   6   5    64474.70    61412.92   1689.21 o 
  -4   6   5   121499.97   119277.77   4094.78 o 
  -2   6   5    88337.72    88520.26   2758.94 o 
   0   6   5    48553.70    49334.36   1493.19 o 
   2   6   5    50634.02    51715.85   1145.21 o 
   4   6   5    69816.51    72250.89   2308.47 o 
   6   6   5    61284.18    62851.49   2031.10 o 
   8   6   5    55876.78    53178.47   1315.78 o 
  10   6   5    61079.46    58790.96   1673.07 o 
  12   6   5    45463.50    42951.11   1177.14 o 
  14   6   5    30880.60    27583.12   2460.97 o 
  16   6   5    19011.73    18698.81   1873.04 o 
  18   6   5     9327.02     8188.46   2322.96 o 
 -25   7   5       65.14       75.19    156.69 o 
 -23   7   5       54.67     1871.02   1241.45 o 
 -21   7   5      894.40     2509.25    981.04 o 
 -19   7   5     1195.75      728.13    253.76 o 
 -17   7   5      470.15      426.73    137.39 o 
 -15   7   5     1938.17     3606.58   1065.42 o 
 -13   7   5      695.49     2881.18   1062.97 o 
 -11   7   5      346.06      438.15     93.84 o 
  -9   7   5     3710.02     4347.52    203.60 o 
  -7   7   5     6278.20     5789.82    232.44 o 
  -5   7   5      875.44     1523.85    420.58 o 
  -3   7   5     1543.60     1457.19    121.90 o 
  -1   7   5     3900.41     3761.07    299.70 o 
   1   7   5     1132.63      986.52     84.62 o 
   3   7   5     2887.81     3041.26    394.32 o 
   5   7   5      679.05      616.41     72.96 o 
   7   7   5     2233.48     2514.32    463.41 o 
   9   7   5     1103.32      877.47     88.35 o 
  11   7   5     1675.02     5401.25   1338.91 o 
  13   7   5      947.91     1117.21    398.95 o 
  15   7   5      368.26      225.63     83.63 o 
  17   7   5      364.56      397.31    193.96 o 
  19   7   5      333.92      542.49    430.17 o 
 -24   8   5    12294.54    13826.00   1580.18 o 
 -22   8   5    14923.31    15228.13    832.75 o 
 -20   8   5    11704.35    12665.01    742.52 o 
 -18   8   5    28400.33    28314.89   1212.48 o 
 -16   8   5    27375.26    26366.70   1072.15 o 
 -14   8   5    44355.42    44714.34   1578.47 o 
 -12   8   5    59637.96    59398.60   1537.56 o 
 -10   8   5    28191.66    24872.87   1585.85 o 
  -8   8   5    44901.20    43628.76   1492.61 o 
  -6   8   5    72640.28    69749.75   2272.07 o 
  -4   8   5    54309.30    52428.02   1650.99 o 
  -2   8   5    44538.84    43440.59   1353.88 o 
   0   8   5    56086.50    57063.20   1517.38 o 
   2   8   5    32230.04    31798.60    789.44 o 
   4   8   5    51163.57    50927.89   1495.62 o 
   6   8   5    64970.83    65761.63   1994.67 o 
   8   8   5    43699.14    38723.93   2040.13 o 
  10   8   5    32651.96    28601.67   1861.05 o 
  12   8   5    23214.26    21341.85    607.85 o 
  14   8   5    21467.37    20176.33    801.53 o 
  16   8   5    17300.20    15910.23   1606.00 o 
  18   8   5     7710.22     7647.88    761.27 o 
 -23   9   5        8.79      -15.36     88.20 o 
 -21   9   5       82.35     4138.47   2602.91 o 
 -19   9   5      569.91      396.13    166.51 o 
 -17   9   5     1444.77     3426.86   1011.85 o 
 -15   9   5     1922.95     3933.21    929.15 o 
 -13   9   5     6705.26     6602.39    302.50 o 
 -11   9   5     5701.19     5764.51    306.26 o 
  -9   9   5       54.56     2568.75    767.54 o 
  -7   9   5       51.63     1175.89    669.61 o 
  -5   9   5       12.18      -66.15     66.15 o 
  -3   9   5     1822.72     1563.04    249.61 o 
  -1   9   5     6507.71     6528.73    271.02 o 
   1   9   5     5545.35     5520.65    240.57 o 
   3   9   5     4785.22     4519.97    223.06 o 
   5   9   5        8.99       16.70     36.47 o 
   7   9   5       83.69       85.17     57.04 o 
   9   9   5       14.30       65.14     69.34 o 
  11   9   5      920.10     1881.16    682.62 o 
  13   9   5      314.82     1643.81    579.48 o 
  15   9   5     1089.96      778.29    156.53 o 
  17   9   5     1259.64      686.36    402.88 o 
 -24  10   5     3232.33     3103.43    728.13 o 
 -22  10   5     6707.26     6795.98    823.32 o 
 -20  10   5     4410.52     4941.55    522.08 o 
 -18  10   5    10864.14    10405.21    725.67 o 
 -16  10   5    10084.46    10542.00    666.77 o 
 -14  10   5    12951.34    15965.59   1410.74 o 
 -12  10   5    13524.24    13636.23    569.36 o 
 -10  10   5    11897.80    11510.29    530.99 o 
  -8  10   5    20651.74    19880.69    772.09 o 
  -6  10   5    31985.02    31548.69   1077.45 o 
  -4  10   5    32196.70    30337.07    941.70 o 
  -2  10   5    24614.14    23756.10    747.69 o 
   0  10   5    19654.39    19655.93    572.83 o 
   2  10   5    10136.10     9934.45    349.77 o 
   4  10   5    14917.09    14435.78    443.33 o 
   6  10   5    15241.47    15189.07    579.61 o 
   8  10   5    10446.79    10262.53    423.12 o 
  10  10   5    11060.75    10874.37    407.86 o 
  12  10   5     9852.45     9043.91    414.07 o 
  14  10   5     8848.76     7286.43    396.61 o 
  16  10   5     6412.57     5395.96    478.11 o 
  18  10   5     2443.45     1527.20   1072.86 o 
 -23  11   5       54.50      258.56    262.20 o 
 -21  11   5      791.85     2491.65   1383.93 o 
 -19  11   5        1.73      793.81    584.04 o 
 -17  11   5     3014.89     6418.42   2278.85 o 
 -15  11   5     4955.99     6035.54    698.79 o 
 -13  11   5     3034.96     3248.11    289.75 o 
 -11  11   5     1576.42     1951.22    349.71 o 
  -9  11   5     4892.75     5087.82    326.79 o 
  -7  11   5      445.88      514.32    122.77 o 
  -5  11   5       58.51      -57.87     77.25 o 
  -3  11   5     2292.33     2826.06    386.05 o 
  -1  11   5     3362.25     3383.69    202.50 o 
   1  11   5     1143.86     1200.53    123.06 o 
   3  11   5     1108.94     1080.57    119.43 o 
   5  11   5      521.57      585.85    118.33 o 
   7  11   5       19.63      124.44     63.31 o 
   9  11   5      203.34      153.70     73.62 o 
  11  11   5      179.74      169.75     61.66 o 
  13  11   5      569.75      450.40    113.12 o 
  15  11   5     1265.11      915.77    171.10 o 
  17  11   5      757.69      504.01    209.70 o 
 -22  12   5      266.94      463.07    221.24 o 
 -20  12   5      287.39      498.07    204.40 o 
 -18  12   5      790.99      777.41    219.55 o 
 -16  12   5      164.29      210.92    134.43 o 
 -14  12   5      181.56     1085.14    470.61 o 
 -12  12   5       15.58     1633.96    898.06 o 
 -10  12   5     1698.99     2294.15    508.76 o 
  -8  12   5     1392.74     1488.38    201.96 o 
  -6  12   5       10.14       26.20     56.59 o 
  -4  12   5     3199.94     3201.88    211.66 o 
  -2  12   5     2174.21     2206.31    167.71 o 
   0  12   5      983.28     1056.31    116.20 o 
   2  12   5     1680.91     1702.38    154.02 o 
   4  12   5       75.93      160.81     62.37 o 
   6  12   5      472.32      447.16     87.99 o 
   8  12   5       31.58       77.54     62.75 o 
  10  12   5      899.91     1015.48    159.97 o 
  12  12   5     1106.72     1009.04    142.33 o 
  14  12   5       66.83       65.13     66.96 o 
  16  12   5       27.59       -2.01    145.78 o 
 -21  13   5      346.74      321.40    201.38 o 
 -19  13   5       54.17      184.03    143.77 o 
 -17  13   5       45.39     2144.55   1083.18 o 
 -15  13   5      412.99      453.21     96.21 o 
 -13  13   5        1.87     1116.39    754.78 o 
 -11  13   5     1925.62     2278.14    531.63 o 
  -9  13   5     6382.26     6199.93    509.19 o 
  -7  13   5      394.96      355.19    107.65 o 
  -5  13   5       16.37      -39.55     47.12 o 
  -3  13   5      108.30      234.21     97.85 o 
  -1  13   5      261.60      321.01     90.43 o 
   1  13   5       46.18       56.04     51.80 o 
   3  13   5       74.01       68.26     52.20 o 
   5  13   5      134.23      175.01     75.20 o 
   7  13   5      829.63      939.87    154.77 o 
   9  13   5     1638.13     1438.41    214.80 o 
  11  13   5      511.17      546.77    137.39 o 
  13  13   5       27.11       69.01     64.10 o 
  15  13   5       29.68        7.63     46.67 o 
 -22  14   5     1277.24     1332.01    363.22 o 
 -20  14   5     1511.33     1512.01    347.48 o 
 -18  14   5     3142.09     3264.87    386.04 o 
 -16  14   5     7367.43     7096.65    499.60 o 
 -14  14   5     7349.84     6850.30    678.13 o 
 -12  14   5     4989.56     4771.10    531.40 o 
 -10  14   5     4567.73     4328.87    413.64 o 
  -8  14   5     2236.19     2314.78    282.78 o 
  -6  14   5     4612.89     5012.14    367.01 o 
  -4  14   5     5787.10     5833.25    342.73 o 
  -2  14   5     8288.67     8636.53    429.81 o 
   0  14   5     2992.57     3296.23    264.76 o 
   2  14   5     7106.94     6872.94    361.01 o 
   4  14   5    10127.37    10397.10    433.59 o 
   6  14   5     3788.47     3682.85    250.32 o 
   8  14   5     4627.95     4941.60    334.10 o 
  10  14   5     4686.50     4516.49    340.20 o 
  12  14   5     4068.56     3696.69    330.39 o 
  14  14   5     5275.47     4753.22    371.96 o 
  16  14   5     2070.00     1699.84    471.69 o 
 -21  15   5      150.78        5.54     87.55 o 
 -19  15   5     1219.44     5811.13   1575.11 o 
 -17  15   5      446.86     4435.07   1150.41 o 
 -15  15   5      224.66     5636.80    935.72 o 
 -13  15   5     1114.92     6284.04   1303.51 o 
 -11  15   5     3208.07     6587.00    615.64 o 
  -9  15   5     4062.81     4116.04    519.29 o 
  -7  15   5     2353.56     2620.23    315.46 o 
  -5  15   5     4311.44     4347.73    313.74 o 
  -3  15   5     2512.07     2635.89    233.19 o 
  -1  15   5     1008.82      984.93    142.94 o 
   1  15   5     1820.64     1916.49    203.37 o 
   3  15   5      311.58      263.84     90.94 o 
   5  15   5       13.15      -26.84     56.11 o 
   7  15   5      399.29      407.17    133.67 o 
   9  15   5     2862.25     2710.19    280.30 o 
  11  15   5      907.43      791.79    171.00 o 
  13  15   5      311.52      245.56     96.02 o 
  15  15   5      342.06      133.76     88.43 o 
 -20  16   5     5737.91     6232.63    638.60 o 
 -18  16   5    11197.96    11938.57    822.23 o 
 -16  16   5    12964.08    11589.38   2831.75 o 
 -14  16   5    16008.59    15489.23   1201.46 o 
 -12  16   5    14768.94    13962.62    941.75 o 
 -10  16   5    13593.35    13258.70    866.19 o 
  -8  16   5    18004.48    16906.22    985.12 o 
  -6  16   5    42741.47    40159.80   1718.91 o 
  -4  16   5    30871.21    30630.87   1249.77 o 
  -2  16   5    36771.60    37362.59   1360.25 o 
   0  16   5    25943.55    26853.64   1010.70 o 
   2  16   5    13448.58    14348.39    655.32 o 
   4  16   5    19446.20    19930.13    819.32 o 
   6  16   5    13635.38    14175.58    689.74 o 
   8  16   5     4860.28     5168.05    431.49 o 
  10  16   5    11319.45    10857.88    690.68 o 
  12  16   5    13531.02    13336.26    711.76 o 
  14  16   5     8045.12     7262.67    745.52 o 
 -19  17   5     1059.04    11940.21   2241.72 o 
 -17  17   5     2036.68     7844.60   1522.65 o 
 -15  17   5     5310.98    12999.23   1283.42 o 
 -13  17   5     1422.18    10258.86   2836.74 o 
 -11  17   5      765.09     8374.71   2044.37 o 
  -9  17   5     3149.14     2465.12    422.19 o 
  -7  17   5     7896.78     5765.70    555.58 o 
  -5  17   5     2992.97     3659.86    577.20 o 
  -3  17   5     2236.28     2672.32    274.58 o 
  -1  17   5     1957.56     2143.26    238.13 o 
   1  17   5     1075.91     1035.50    157.35 o 
   3  17   5     3420.79     3487.35    296.50 o 
   5  17   5    13853.42    13209.48    630.88 o 
   7  17   5     3126.62     2695.09    286.09 o 
   9  17   5     1229.74      857.27    192.89 o 
  11  17   5      527.55      372.72    150.97 o 
  13  17   5     1592.51     1346.31    261.87 o 
 -18  18   5    16842.12    17128.76   1135.03 o 
 -16  18   5    13615.59    13623.51   1234.02 o 
 -14  18   5    19373.73    18871.80   1394.26 o 
 -12  18   5    14055.35    14545.32   1077.72 o 
 -10  18   5    19616.04    17619.24   1156.41 o 
  -8  18   5    21238.53    20098.29   1219.20 o 
  -6  18   5    34739.63    33506.18   1629.81 o 
  -4  18   5    40144.93    39675.02   1623.32 o 
  -2  18   5    41001.50    40206.28   2111.71 o 
   0  18   5    33381.57    35236.01   1334.29 o 
   2  18   5    22931.45    24510.66   1059.48 o 
   4  18   5    14033.98    14303.37    777.38 o 
   6  18   5    17358.96    18043.61    964.82 o 
   8  18   5    19013.02    19408.73    951.27 o 
  10  18   5    16878.57    16857.00    914.31 o 
  12  18   5    13266.71    13686.61    975.63 o 
 -17  19   5     1728.61    11280.16   3486.89 o 
 -15  19   5     3313.27     9735.51   1003.91 o 
 -13  19   5     2113.49    11784.65   4761.80 o 
 -11  19   5     2608.05     9144.17   4362.16 o 
  -9  19   5     1172.51     1074.23    349.67 o 
  -7  19   5     3080.11     7338.87   2546.57 o 
  -5  19   5     8430.37     9813.04   1164.54 o 
  -3  19   5     7912.84     7738.36    615.31 o 
  -1  19   5     3195.24     3660.43    344.24 o 
   1  19   5     3805.24     3824.58    341.92 o 
   3  19   5     2700.47     2625.27    341.74 o 
   5  19   5     3648.78     3411.50    334.58 o 
   7  19   5     2975.94     2818.60    337.24 o 
   9  19   5     6192.65     5936.91    592.44 o 
  11  19   5     3112.21     2981.14    364.19 o 
 -16  20   5    13294.63    12120.80   1312.07 o 
 -14  20   5    15563.72    15761.15   1344.84 o 
 -12  20   5     9240.96     9783.90    936.34 o 
 -10  20   5    10645.39     9994.31    991.46 o 
  -8  20   5    15365.97    14730.17   1088.65 o 
  -6  20   5    22192.40    21927.33   1210.45 o 
  -4  20   5    23034.88    22805.73   1091.25 o 
  -2  20   5    20510.76    21632.41   1065.26 o 
   0  20   5    20009.32    21511.90   1026.83 o 
   2  20   5    16848.87    17919.70    858.29 o 
   4  20   5    15017.28    16301.60    828.14 o 
   6  20   5    20429.29    22006.92   1041.45 o 
   8  20   5    14630.03    15121.43    900.19 o 
  10  20   5    11820.80    12408.16    865.18 o 
 -15  21   5     1229.46     7192.76   4284.69 o 
 -13  21   5     3072.59     9695.99   3862.39 o 
 -11  21   5     3747.76     3912.70    606.99 o 
  -9  21   5     3559.54     6642.90   3182.67 o 
  -7  21   5     3408.68     5034.77   1076.77 o 
  -5  21   5     4309.37     4123.55    513.86 o 
  -3  21   5     3881.96     5641.12   1015.59 o 
  -1  21   5     3073.34     3046.60    350.68 o 
   1  21   5     2080.29     1834.88    279.14 o 
   3  21   5     1577.64     1435.43    244.91 o 
   5  21   5     3752.70     3846.19    451.89 o 
   7  21   5     2869.03     2671.51    321.98 o 
   9  21   5     1528.23     1446.91    332.02 o 
 -12  22   5     6040.28     5903.58    781.70 o 
 -10  22   5     6591.24     6729.24    812.27 o 
  -8  22   5     5241.55     5077.14    736.92 o 
  -6  22   5     5967.61     6269.96    618.51 o 
  -4  22   5     7754.25     8176.21    623.06 o 
  -2  22   5     8721.94     9507.39    659.57 o 
   0  22   5     9275.99     9904.22    700.20 o 
   2  22   5     7492.76     7799.71    590.49 o 
   4  22   5     7287.64     7849.69    564.10 o 
   6  22   5     4603.35     5445.30    489.26 o 
 -11  23   5      937.17     1483.21    685.50 o 
  -9  23   5     2216.28     3193.80    865.56 o 
  -7  23   5     1297.36     1206.60    312.53 o 
  -5  23   5      910.85      956.46    266.40 o 
  -3  23   5      100.33       43.08     94.61 o 
  -1  23   5      229.26      233.54    139.40 o 
   1  23   5      815.73      864.38    218.36 o 
   3  23   5     1074.97      933.82    247.39 o 
   5  23   5      685.14      504.36    186.16 o 
  -8  24   5      494.41      637.10    389.19 o 
  -6  24   5      448.95      474.26    235.04 o 
  -4  24   5      380.25      566.85    214.58 o 
  -2  24   5      542.16      706.08    230.96 o 
   0  24   5      541.87      522.22    218.54 o 
   2  24   5      336.63      421.00    230.95 o 
 -10   0   6    78257.75    78214.25   5019.90 o 
  -8   0   6    72380.64    68775.66   4082.03 o 
  -6   0   6    32881.13    32209.54   1587.63 o 
  -4   0   6    31728.62    32835.58   1251.66 o 
  -2   0   6    78619.64    77307.23   3529.32 o 
   0   0   6    85501.16    89104.05   6307.54 o 
   2   0   6    75657.30    81873.89   5976.09 o 
   4   0   6    93765.88   109632.65   8560.77 o 
   6   0   6    26124.01    32687.52   2635.73 o 
   8   0   6    25125.26    39718.82   3322.66 o 
  10   0   6    32987.73    42860.62   3680.30 o 
  12   0   6    30716.13    37662.82   4301.15 o 
  14   0   6    20498.62    24887.04   2661.71 o 
  16   0   6    17676.97    17688.17   2264.18 o 
  18   0   6    13983.49    17501.47   2345.20 o 
 -13   1   6     1179.05     1235.45    237.25 o 
 -11   1   6     2496.62     2502.84    744.07 o 
  -9   1   6      280.30      178.12     68.26 o 
  -7   1   6      865.85     1244.06    300.99 o 
  -5   1   6      130.11      399.30    113.89 o 
  -3   1   6      143.82      168.41     51.80 o 
  -1   1   6     1351.04     3869.93   2139.22 o 
   1   1   6      819.13      385.79    178.99 o 
   3   1   6      195.06     -170.05    294.36 o 
   5   1   6     1870.37     1540.07    323.91 o 
   7   1   6        1.91     -119.84    134.10 o 
   9   1   6      107.96       67.56    124.48 o 
  11   1   6        2.51     -224.35    224.35 o 
  13   1   6        3.22      -90.26    149.37 o 
  15   1   6       31.20      -50.51    136.93 o 
  17   1   6        3.38      -74.74    159.29 o 
 -18   2   6    16155.72    19704.27   1844.65 o 
 -16   2   6    35842.34    37553.63   6272.55 o 
 -14   2   6    32472.01    32560.64   1537.16 o 
 -12   2   6    54010.66    44053.53   3966.43 o 
 -10   2   6    56342.30    53411.89   1828.55 o 
  -8   2   6    50689.52    53051.75   1662.60 o 
  -6   2   6    35264.41    33998.67    858.61 o 
  -4   2   6    37210.39    37477.44    867.64 o 
  -2   2   6    35317.10    35359.43    787.03 o 
   0   2   6    49727.50    55158.73   2678.94 o 
   2   2   6    71053.42    73750.80   3746.00 o 
   4   2   6    46193.52    52842.86   2794.53 o 
   6   2   6    28305.22    36016.37   4085.86 o 
   8   2   6    54990.89    62665.71   4201.46 o 
  10   2   6    23949.60    32732.62   5464.34 o 
  12   2   6    15019.92    18265.73   1581.05 o 
  14   2   6    16092.78    19503.70   1586.37 o 
  16   2   6    10154.47    10585.60   1197.92 o 
  18   2   6    11371.24    13552.75   1587.17 o 
 -19   3   6      372.14      143.69     83.25 o 
 -17   3   6      821.44      563.09    176.67 o 
 -15   3   6      428.99      296.36     91.25 o 
 -13   3   6       30.05       44.74     47.94 o 
 -11   3   6      290.82      902.87    422.23 o 
  -9   3   6      975.11     1413.67    232.25 o 
  -7   3   6      683.95      933.69    134.75 o 
  -5   3   6       51.44      129.14     38.32 o 
  -3   3   6     8286.01     8343.77    370.77 o 
  -1   3   6     3674.12     4591.05    563.27 o 
   1   3   6     1683.41     3331.60   1204.87 o 
   3   3   6     1224.14     1238.40    284.36 o 
   5   3   6       52.09     -311.25    311.30 o 
   7   3   6      224.89       51.64    300.30 o 
   9   3   6      609.15      280.38    186.86 o 
  11   3   6      100.63       86.35    134.69 o 
  13   3   6      150.26       32.76    112.55 o 
  15   3   6       20.76     -165.49    203.08 o 
  17   3   6       33.71        7.26     98.81 o 
 -24   4   6     2613.17    11816.73   1866.75 o 
 -22   4   6     3103.26    16054.02  10665.26 o 
 -20   4   6     2565.20     2450.07    278.61 o 
 -18   4   6     3825.06     4333.34    303.82 o 
 -16   4   6    11422.51    11631.02    623.43 o 
 -14   4   6    16800.37    16721.34    628.91 o 
 -12   4   6    22740.84    22951.37    776.84 o 
 -10   4   6    19766.00    19727.85    593.86 o 
  -8   4   6    23669.01    22502.86    582.28 o 
  -6   4   6    14960.50    14811.46    410.27 o 
  -4   4   6     7548.08     8650.03    251.64 o 
  -2   4   6    12627.46    11605.84    302.94 o 
   0   4   6    16812.83    17950.48    503.40 o 
   2   4   6    27199.84    28419.84   1270.28 o 
   4   4   6    36917.30    37189.67   2853.57 o 
   6   4   6    33707.27    33762.87   1912.05 o 
   8   4   6     7684.29     8312.72    768.81 o 
  10   4   6      650.85     1142.96    313.31 o 
  12   4   6     3124.46     3245.14    540.52 o 
  14   4   6     5863.35     7103.57    860.28 o 
  16   4   6     4700.06     3749.48   2514.66 o 
 -23   5   6       57.75      177.16    126.86 o 
 -21   5   6        2.25       15.40     58.07 o 
 -19   5   6       38.24       23.94     43.89 o 
 -17   5   6       14.01       30.42     63.75 o 
 -15   5   6       28.65       70.57     76.78 o 
 -13   5   6      329.19      419.79    104.72 o 
 -11   5   6        0.68      -44.27     44.27 o 
  -9   5   6        0.77      196.57    119.71 o 
  -7   5   6      199.31      157.92     48.46 o 
  -5   5   6      228.03      187.08     50.11 o 
  -3   5   6      220.18      285.13     45.29 o 
  -1   5   6       28.35       55.30     23.93 o 
   1   5   6     1001.95     1525.66    624.42 o 
   3   5   6      102.38      106.64     40.25 o 
   5   5   6      451.12    10850.17   7194.21 o 
   7   5   6        2.75       58.78    114.13 o 
   9   5   6      633.77      533.93     99.72 o 
  11   5   6        6.25      -63.46     89.66 o 
  13   5   6       70.38       31.70    120.06 o 
  15   5   6      169.16       91.82    164.06 o 
  17   5   6       21.42       30.48    131.83 o 
 -24   6   6        2.49      108.17    127.08 o 
 -22   6   6       41.18      498.91    510.14 o 
 -20   6   6      122.29      258.07     88.98 o 
 -18   6   6       45.07      109.58     80.45 o 
 -16   6   6      112.20      181.16     87.04 o 
 -14   6   6      144.02      486.08    117.31 o 
 -12   6   6      467.70      547.55     97.41 o 
 -10   6   6      521.65     1059.77    222.50 o 
  -8   6   6     1008.17     1224.94    117.09 o 
  -6   6   6      293.55      277.70     58.70 o 
  -4   6   6       26.82       84.51     26.12 o 
  -2   6   6      147.21      250.13     50.93 o 
   0   6   6       36.46       61.75     31.97 o 
   2   6   6     5945.03     5519.59    320.18 o 
   4   6   6     1121.30     1185.92    114.45 o 
   6   6   6       52.22      124.05     43.30 o 
   8   6   6       34.18       81.58     43.40 o 
  10   6   6       53.42       13.61     35.83 o 
  12   6   6       64.04       57.72     84.12 o 
  14   6   6       36.25      -26.11    123.50 o 
  16   6   6      166.14      111.47    186.88 o 
 -23   7   6       11.47      -63.93    116.42 o 
 -21   7   6       11.40       -0.13     54.77 o 
 -19   7   6       60.17       70.91     70.66 o 
 -17   7   6       31.87      208.53    137.05 o 
 -15   7   6      463.42      384.75    105.50 o 
 -13   7   6       21.93      213.18     74.49 o 
 -11   7   6     1521.58     1318.12    141.77 o 
  -9   7   6     5556.51     7004.55    725.75 o 
  -7   7   6     1323.63     1414.13    158.04 o 
  -5   7   6     1300.95     1579.42    148.83 o 
  -3   7   6     3461.11     3470.84    196.12 o 
  -1   7   6     6022.85     5770.55    216.61 o 
   1   7   6      102.18      159.73     38.35 o 
   3   7   6       12.56       55.54     43.52 o 
   5   7   6       98.96      163.80     54.90 o 
   7   7   6      201.98      148.01     63.10 o 
   9   7   6       67.56       66.27     62.79 o 
  11   7   6      191.85       95.88     64.73 o 
  13   7   6      160.49      129.03    108.12 o 
  15   7   6       44.29       59.99    156.11 o 
  17   7   6       64.94      -50.23    220.35 o 
 -24   8   6     3867.38     4284.77    788.97 o 
 -22   8   6     3417.10     3340.07    373.14 o 
 -20   8   6     2815.68     2878.15    319.81 o 
 -18   8   6     2175.59     2424.71    274.92 o 
 -16   8   6     2596.53     2822.42    268.86 o 
 -14   8   6     6040.05     4863.86    581.58 o 
 -12   8   6     6299.17     7263.97    458.48 o 
 -10   8   6    13607.73    13518.37    426.04 o 
  -8   8   6    13109.77    13345.10    347.29 o 
  -6   8   6    22205.50    21642.56    701.44 o 
  -4   8   6    14492.74    13480.66    461.89 o 
  -2   8   6     9699.14     9837.33    392.34 o 
   0   8   6    15293.92    14803.34    501.63 o 
   2   8   6     6243.56     6167.87    193.20 o 
   4   8   6     6391.82     6686.58    364.62 o 
   6   8   6     4581.59     4823.23    277.79 o 
   8   8   6     8029.29     7766.93    412.97 o 
  10   8   6     7432.73     6759.81    334.05 o 
  12   8   6     2444.26     2172.83    803.24 o 
  14   8   6     3033.08     4073.64   1011.12 o 
  16   8   6     3957.31     4722.21   1157.92 o 
 -23   9   6      439.47     4259.28   2097.84 o 
 -21   9   6        5.72      157.56    183.88 o 
 -19   9   6      560.41     1881.68    584.24 o 
 -17   9   6     2153.38     4223.85   1003.48 o 
 -15   9   6      623.25     1389.14    531.74 o 
 -13   9   6     2095.77     4202.89    991.60 o 
 -11   9   6     8489.49     8736.72    492.11 o 
  -9   9   6     7729.02     7885.28    917.84 o 
  -7   9   6     2390.61     2704.30    407.66 o 
  -5   9   6      399.74      385.86     92.80 o 
  -3   9   6     3110.51     3074.62    286.27 o 
  -1   9   6     6620.56     6991.86    327.09 o 
   1   9   6     3147.23     2887.72    167.91 o 
   3   9   6      512.25      265.79     94.18 o 
   5   9   6       62.99      144.49     49.26 o 
   7   9   6     1004.64      976.59    151.77 o 
   9   9   6     1338.21     1344.39    159.89 o 
  11   9   6       26.13      -33.00     54.66 o 
  13   9   6      150.43      104.23    103.81 o 
  15   9   6      164.22       46.85    217.79 o 
 -22  10   6     5843.72     6719.58    558.67 o 
 -20  10   6    11374.80    11861.09    817.66 o 
 -18  10   6    13414.75    13322.73    907.23 o 
 -16  10   6    21169.36    21530.90    980.59 o 
 -14  10   6    24257.78    25374.64    851.33 o 
 -12  10   6    12426.09    13105.56    432.10 o 
 -10  10   6    46548.18    44001.42   1415.01 o 
  -8  10   6    29692.49    30310.78   1178.10 o 
  -6  10   6    27693.35    25428.66    901.28 o 
  -4  10   6    33620.72    32361.03   1134.72 o 
  -2  10   6    21497.43    21732.22    720.85 o 
   0  10   6    25424.14    25420.36    794.58 o 
   2  10   6    47386.59    50637.02   1394.09 o 
   4  10   6    46149.51    46882.62   1482.78 o 
   6  10   6    26390.64    25315.57    799.38 o 
   8  10   6    14904.54    15175.97    539.68 o 
  10  10   6    13819.98    12658.09    518.38 o 
  12  10   6    14207.78    13311.23    762.06 o 
  14  10   6    12544.47    14184.34   2137.12 o 
 -21  11   6     2117.22     4124.59   1111.08 o 
 -19  11   6      851.61     5231.62   1980.61 o 
 -17  11   6      138.30      186.05    124.36 o 
 -15  11   6     1798.81     1535.22    185.63 o 
 -13  11   6      239.98      475.23    140.91 o 
 -11  11   6     2807.65     3835.36    549.15 o 
  -9  11   6     7317.60     9367.48   2028.04 o 
  -7  11   6    16254.60    14987.37   1445.06 o 
  -5  11   6      869.86     1204.46    155.39 o 
  -3  11   6      754.55      644.29    161.08 o 
  -1  11   6     1040.91     1053.53    155.61 o 
   1  11   6       35.99      -59.06     59.06 o 
   3  11   6      808.37      604.20     82.39 o 
   5  11   6      759.96      892.26    141.22 o 
   7  11   6     1078.87     1014.45    133.67 o 
   9  11   6     1330.11     1122.42    220.82 o 
  11  11   6     2186.34     1882.72    306.11 o 
  13  11   6     1594.76     1047.32    191.93 o 
 -22  12   6    12136.77    12451.02    863.54 o 
 -20  12   6    16729.72    16086.47    979.92 o 
 -18  12   6    13853.59    14148.85    793.18 o 
 -16  12   6    18408.64    19529.47    918.14 o 
 -14  12   6    32662.72    33107.93    980.50 o 
 -12  12   6    28789.31    27602.43   1043.92 o 
 -10  12   6    55456.48    52996.84   2329.08 o 
  -8  12   6    48465.05    46908.70   1835.21 o 
  -6  12   6    47276.38    45818.46   1668.84 o 
  -4  12   6    30531.75    28043.21   1019.98 o 
  -2  12   6    27156.60    27850.63    941.71 o 
   0  12   6    44884.88    45289.00   1417.78 o 
   2  12   6    55159.10    56819.27   1743.76 o 
   4  12   6    40867.48    42307.83   1267.18 o 
   6  12   6    25761.19    25953.90    915.01 o 
   8  12   6    17802.88    17346.74    774.45 o 
  10  12   6    19734.42    15953.16   1859.77 o 
  12  12   6    13533.47    13968.91    899.56 o 
  14  12   6    15821.78    16018.96   1837.39 o 
 -21  13   6     1164.85     8028.07   3075.72 o 
 -19  13   6      590.31      605.03    268.62 o 
 -17  13   6      983.23    10000.18   2945.21 o 
 -15  13   6     1379.57     4364.98    962.19 o 
 -13  13   6     1127.88     4380.70   1193.57 o 
 -11  13   6     8423.46    11098.77   2235.59 o 
  -9  13   6     8841.83     9400.06   1503.63 o 
  -7  13   6     4533.30     5144.67   1369.97 o 
  -5  13   6      872.80      742.65    158.06 o 
  -3  13   6      542.42      383.13    127.06 o 
  -1  13   6      484.32      415.02    102.29 o 
   1  13   6     1454.70     1398.24    170.46 o 
   3  13   6     4724.70     4348.13    276.23 o 
   5  13   6     2012.82     1996.99    210.23 o 
   7  13   6     2231.81     1949.27    212.10 o 
   9  13   6      764.79      631.06    144.36 o 
  11  13   6     2673.14     2896.56    391.07 o 
  13  13   6     2014.27     2124.78    465.31 o 
 -20  14   6    16966.11    16415.37   1077.78 o 
 -18  14   6    12912.99    13003.15    955.73 o 
 -16  14   6    17867.00    16818.77    907.93 o 
 -14  14   6    22170.60    19883.16   2190.94 o 
 -12  14   6    20172.29    20323.74   1044.30 o 
 -10  14   6    35760.72    35524.85   1483.68 o 
  -8  14   6    31232.09    30987.43   1272.37 o 
  -6  14   6    26847.36    26284.28   1063.22 o 
  -4  14   6    24359.22    23434.77   1044.72 o 
  -2  14   6    25412.52    24790.50    950.89 o 
   0  14   6    27198.17    27757.20   1012.26 o 
   2  14   6    26844.69    28180.70    996.67 o 
   4  14   6    28274.58    27907.92   1009.63 o 
   6  14   6    23161.08    22720.71    989.10 o 
   8  14   6    17905.74    17991.97    960.65 o 
  10  14   6    10943.54    11364.27    743.54 o 
  12  14   6    11781.54    12010.78    900.66 o 
 -19  15   6      670.78     2156.44    931.63 o 
 -17  15   6     1036.07      653.95    209.11 o 
 -15  15   6      927.32     2564.23    823.88 o 
 -13  15   6      559.26      487.37    230.28 o 
 -11  15   6      486.11     1422.71    886.71 o 
  -9  15   6     1052.70      744.37    201.26 o 
  -7  15   6     4252.49     3916.94    386.62 o 
  -5  15   6     7244.22     6076.60    538.00 o 
  -3  15   6     2221.37     2639.87    249.79 o 
  -1  15   6      650.34      536.41    138.49 o 
   1  15   6     2006.89     1967.41    213.34 o 
   3  15   6     2843.80     2727.55    253.88 o 
   5  15   6      482.28      402.50    103.79 o 
   7  15   6     4373.60     4002.37    286.61 o 
   9  15   6     1326.73     1124.85    247.24 o 
  11  15   6     1347.51     1408.30    286.31 o 
 -18  16   6     5906.08     5595.92    477.47 o 
 -16  16   6     7701.18     7848.35    523.68 o 
 -14  16   6     5713.12     5870.13    567.07 o 
 -12  16   6     8272.56     7588.84    569.64 o 
 -10  16   6     9655.52     9722.91    622.97 o 
  -8  16   6     8225.24     8242.02    538.77 o 
  -6  16   6    10977.99    11114.25    684.38 o 
  -4  16   6    12924.01    11928.45    551.71 o 
  -2  16   6    12274.41    12512.52    552.78 o 
   0  16   6    12346.90    12452.00    582.10 o 
   2  16   6     8907.99     9077.81    467.13 o 
   4  16   6     7457.84     7977.62    492.26 o 
   6  16   6     2727.51     2772.75    300.25 o 
   8  16   6    10450.90    10180.38    579.45 o 
  10  16   6    10729.95    11683.84    961.05 o 
  12  16   6     6496.74     6800.53    626.10 o 
 -17  17   6      806.19     1134.02    553.79 o 
 -15  17   6      193.24      313.09    192.37 o 
 -13  17   6      108.28     1765.74   1174.22 o 
 -11  17   6       35.65      -18.87     78.80 o 
  -9  17   6      366.78      281.10    168.42 o 
  -7  17   6      465.86      476.91    170.69 o 
  -5  17   6      562.08     1832.51    883.34 o 
  -3  17   6     3130.25     2807.03    287.51 o 
  -1  17   6     1616.81     1427.31    200.86 o 
   1  17   6     1060.40     1096.96    187.57 o 
   3  17   6     3598.74     3365.38    302.06 o 
   5  17   6       44.11       47.44     68.00 o 
   7  17   6      215.94      140.33     93.88 o 
   9  17   6        4.88       22.08     68.01 o 
  11  17   6       50.80       12.76     61.10 o 
 -16  18   6      176.19       79.70     94.56 o 
 -14  18   6      311.26      446.88    185.26 o 
 -12  18   6     1081.44     1047.83    243.61 o 
 -10  18   6      472.85      512.74    174.09 o 
  -8  18   6      642.36      501.42    175.94 o 
  -6  18   6     1338.73     1029.95    210.59 o 
  -4  18   6     1401.09     1628.85    239.09 o 
  -2  18   6     3098.70     3104.38    325.72 o 
   0  18   6     1066.09     1002.27    164.30 o 
   2  18   6      149.20      164.73     95.69 o 
   4  18   6     1027.35      935.36    184.07 o 
   6  18   6       20.99       86.74     88.46 o 
   8  18   6      288.08      319.97    148.02 o 
 -15  19   6        6.35      104.10    160.13 o 
 -13  19   6      825.57      639.98    240.37 o 
 -11  19   6      711.50      759.66    218.58 o 
  -9  19   6      137.91      159.04    143.11 o 
  -7  19   6      122.86      121.97    128.03 o 
  -5  19   6      617.21      558.24    155.37 o 
  -3  19   6      162.74      152.88     98.10 o 
  -1  19   6       28.84       35.27     63.74 o 
   1  19   6        2.86      -24.22     60.51 o 
   3  19   6      148.63      141.40    101.63 o 
   5  19   6      203.65      208.18    103.39 o 
   7  19   6      149.43      202.79    114.18 o 
 -14  20   6     2659.70     2101.63    497.62 o 
 -12  20   6     3247.04     3202.16    444.63 o 
 -10  20   6     2093.22     2267.03    377.64 o 
  -8  20   6     2132.98     1985.17    345.61 o 
  -6  20   6      985.72     1003.99    246.50 o 
  -4  20   6     1136.01     1245.85    232.62 o 
  -2  20   6     2747.09     2668.43    298.43 o 
   0  20   6     2592.34     2647.60    335.18 o 
   2  20   6     3531.08     3484.99    337.98 o 
   4  20   6     2555.49     2407.22    303.43 o 
   6  20   6      855.72      654.08    172.29 o 
 -11  21   6       75.07      201.84    188.22 o 
  -9  21   6     1010.41     3545.86   1785.42 o 
  -7  21   6     1273.00      904.81    258.10 o 
  -5  21   6     2010.59     1983.13    340.30 o 
  -3  21   6      159.28      277.20    151.85 o 
  -1  21   6     1083.16     1082.28    212.08 o 
   1  21   6     2402.09     2535.44    300.84 o 
   3  21   6     1813.73     1561.27    270.36 o 
   5  21   6     3376.82     2999.29    358.59 o 
 -10  22   6     7343.00     7315.39    725.59 o 
  -8  22   6     9184.46     9652.76    879.82 o 
  -6  22   6     7917.08     7953.11    703.14 o 
  -4  22   6     9690.68    10150.27    698.53 o 
  -2  22   6     7985.33     8320.34    637.50 o 
   0  22   6     6749.59     7185.72    607.77 o 
   2  22   6     8935.48     9167.70    640.38 o 
  -5  23   6     2298.14     2019.08    468.67 o 
  -3  23   6     2842.23     2895.57    575.28 o 
  -9   1   7      102.35      157.39     72.33 o 
  -7   1   7     1254.06     1215.07    331.97 o 
  -5   1   7     2946.33     2943.28    168.60 o 
  -3   1   7      444.58      410.58     41.32 o 
  -1   1   7        2.01      -73.38     98.59 o 
   1   1   7      374.52      340.28    171.40 o 
   3   1   7     3065.15     3183.84    630.06 o 
   5   1   7       50.66      155.05    154.40 o 
   7   1   7        0.17      -73.44    134.22 o 
   9   1   7        9.04       31.16    114.07 o 
  11   1   7      585.66     3938.57   2970.35 o 
  13   1   7       99.20      145.89    193.19 o 
  15   1   7       32.95        2.81     98.22 o 
 -16   2   7     8387.21     8048.15    946.37 o 
 -12   2   7     8908.20     9498.85    575.76 o 
 -10   2   7     9185.81     8660.12   1741.63 o 
  -8   2   7     4542.75     4666.19    278.76 o 
  -6   2   7     5750.45     6329.32    443.69 o 
  -4   2   7     5060.18     6667.90   1164.93 o 
  -2   2   7     8862.94     9229.86    345.35 o 
   0   2   7    13051.62    17814.03   2384.94 o 
   2   2   7    14009.73    17485.50   1165.64 o 
   4   2   7    11724.82    12143.70    963.42 o 
   6   2   7    25253.64    26354.81   1790.25 o 
   8   2   7     9341.74    12087.91   1221.09 o 
  10   2   7     3121.34     8464.81   1364.26 o 
  12   2   7     4318.63     9155.74   1511.57 o 
  14   2   7     3389.27     4658.41    905.04 o 
 -17   3   7       50.44       37.03     69.46 o 
 -15   3   7     1345.20     1651.87    436.00 o 
 -13   3   7     1025.59     2420.82   1077.10 o 
 -11   3   7      380.72       66.16    117.04 o 
  -9   3   7       88.56      661.74    276.91 o 
  -7   3   7     1274.83     1596.97    277.11 o 
  -5   3   7      892.06     1407.08    297.95 o 
  -3   3   7     1162.62     1459.04    292.11 o 
  -1   3   7      291.20      570.58    214.14 o 
   1   3   7      194.36     9308.28   6000.18 o 
   3   3   7      791.61      905.32    275.51 o 
   5   3   7      635.52      546.80    246.58 o 
   7   3   7      959.94      752.26    296.34 o 
   9   3   7       28.50      -41.40    136.00 o 
  11   3   7      153.13    19470.35  13339.65 o 
  13   3   7      150.85     7154.32   4977.04 o 
  15   3   7      152.89      129.45    203.57 o 
 -22   4   7    10368.40    17619.03   1572.45 o 
 -20   4   7    15744.72    14976.04   2324.52 o 
 -18   4   7    23660.54    26722.70   2852.11 o 
 -16   4   7    23476.50    24457.43    970.78 o 
 -14   4   7    30410.84    32453.52   1687.86 o 
 -12   4   7    33175.05    35539.87   1116.67 o 
 -10   4   7    30528.81    33063.82    880.42 o 
  -8   4   7    21602.75    21336.57    665.90 o 
  -6   4   7    29512.08    29550.65    840.93 o 
  -4   4   7    39248.66    40214.40   1099.01 o 
  -2   4   7    48227.21    46133.75   2490.40 o 
   0   4   7    40535.03    41775.83   2408.36 o 
   2   4   7    32785.46    33308.30   2055.44 o 
   4   4   7    18428.50    15740.23   1267.38 o 
   6   4   7    22653.90    21416.38   4093.64 o 
   8   4   7    20409.87    23946.23   1832.65 o 
  10   4   7    23517.47    28188.94   1770.83 o 
  12   4   7    14492.30    16536.42   2689.95 o 
  14   4   7     8130.25     8454.44   2964.72 o 
 -23   5   7      172.16      362.85    475.89 o 
 -21   5   7       16.35      -52.97     92.58 o 
 -19   5   7       31.33       10.20     44.90 o 
 -17   5   7      297.27      163.45     78.69 o 
 -15   5   7     1555.58     2073.61    257.62 o 
 -13   5   7     1709.77     2049.08    532.46 o 
 -11   5   7     1852.08     3084.68    441.78 o 
  -9   5   7      382.06     1688.52    617.28 o 
  -7   5   7      326.47      893.04    401.35 o 
  -5   5   7      938.49     1212.07    188.27 o 
  -3   5   7      655.96      615.82    112.96 o 
  -1   5   7      823.10      971.26    239.15 o 
   1   5   7      238.50      476.95    209.05 o 
   3   5   7      146.43    12904.97   8155.41 o 
   5   5   7      467.98      482.60    263.52 o 
   7   5   7     1650.53     1096.50    425.99 o 
   9   5   7        6.70     -139.55    189.91 o 
  11   5   7      209.37        1.84    139.64 o 
  13   5   7      101.95      -42.09    153.81 o 
  15   5   7       47.71      -80.90    188.71 o 
 -22   6   7    18857.22    19848.01   2679.07 o 
 -20   6   7    23382.86    22972.80    976.95 o 
 -18   6   7    31593.97    33449.03   1788.87 o 
 -16   6   7    24837.20    25517.24   1079.52 o 
 -14   6   7    19284.88    19007.24    774.15 o 
 -12   6   7    31401.66    31774.44   1174.15 o 
 -10   6   7    34652.68    35564.90   1096.85 o 
  -8   6   7    52707.58    52116.95   1517.10 o 
  -6   6   7    64918.07    64370.85   1753.74 o 
  -4   6   7    65114.46    63844.43   1953.26 o 
  -2   6   7    58338.05    57149.91   1625.85 o 
   0   6   7    40143.80    41155.46   1558.54 o 
   2   6   7    29318.29    29210.68   2632.26 o 
   4   6   7    23004.23    18750.04   5380.25 o 
   6   6   7    30369.65    28165.21   6104.63 o 
   8   6   7    34926.94    36596.81   2692.50 o 
  10   6   7    26908.21    29543.10   2419.55 o 
  12   6   7    22921.76    21887.93   6317.15 o 
  14   6   7    11118.67     8693.31   5995.73 o 
 -21   7   7     1122.28      672.37    182.27 o 
 -19   7   7       16.53      -88.44     88.44 o 
 -17   7   7       21.42     -114.26    114.26 o 
 -15   7   7      629.32     1807.34    748.49 o 
 -13   7   7        9.90      130.35    139.97 o 
 -11   7   7     2006.62     1881.09    221.71 o 
  -9   7   7     9279.98     9646.76    514.99 o 
  -7   7   7     2735.71     3483.27    296.53 o 
  -5   7   7       34.23       23.44     42.68 o 
  -3   7   7     1055.90     1548.14    295.63 o 
  -1   7   7       71.60        1.97     26.56 o 
   1   7   7       32.59       49.48     70.21 o 
   3   7   7     2137.83     1963.49    555.10 o 
   5   7   7     1098.98    11854.90   7283.88 o 
   7   7   7     1177.91      670.49    320.61 o 
   9   7   7      356.16      -56.44    153.98 o 
  11   7   7      458.66      238.46    255.65 o 
  13   7   7       95.55      -14.66    133.28 o 
 -22   8   7    16470.79    16672.49   1404.51 o 
 -20   8   7    15846.08    16093.58    895.30 o 
 -18   8   7    21365.50    21866.97   1147.45 o 
 -16   8   7    17603.14    17271.29    759.63 o 
 -14   8   7    11996.78    11416.95    538.03 o 
 -12   8   7    28458.00    28920.77    909.78 o 
 -10   8   7    20091.57    19663.53    696.79 o 
  -8   8   7    50683.11    49829.92   1441.98 o 
  -6   8   7    63123.16    62812.63   1850.54 o 
  -4   8   7    54124.59    52474.69   1590.68 o 
  -2   8   7    44986.75    40956.33   2040.26 o 
   0   8   7    30797.17    32002.49   1344.70 o 
   2   8   7    14314.17    14083.81    663.71 o 
   4   8   7    16950.77    17495.37    721.65 o 
   6   8   7    17762.34    19786.80    987.40 o 
   8   8   7    23168.34    24573.59   2719.31 o 
  10   8   7    16187.80    18095.32   2350.21 o 
  12   8   7    17096.41    19175.70   2658.95 o 
  14   8   7    11119.09    13424.67   2201.37 o 
 -21   9   7      308.19      446.75    160.27 o 
 -19   9   7      508.80      404.45    173.91 o 
 -17   9   7       39.57     1196.92    766.89 o 
 -15   9   7      152.91      156.42     99.77 o 
 -13   9   7     1211.62     1290.44    185.27 o 
 -11   9   7     2998.76     3105.38    242.89 o 
  -9   9   7      342.92      421.98     95.75 o 
  -7   9   7     1251.94      791.03     90.60 o 
  -5   9   7      404.21      304.85     97.13 o 
  -3   9   7        9.16      -50.51     50.51 o 
  -1   9   7     1015.52      933.23    102.50 o 
   1   9   7      315.88      349.63    122.21 o 
   3   9   7      426.99      307.86    107.36 o 
   5   9   7      322.99      376.67     85.73 o 
   7   9   7     3010.15     2807.12    244.76 o 
   9   9   7     1799.71     2100.91    750.36 o 
  11   9   7      738.67      857.47    561.11 o 
  13   9   7      212.97      182.60    348.33 o 
 -20  10   7     6944.13     6495.92    686.90 o 
 -18  10   7     8928.42     9082.20    570.58 o 
 -16  10   7     8262.36     7991.31    506.82 o 
 -14  10   7     2434.09     2669.36    228.02 o 
 -12  10   7     9438.57     9586.10    447.60 o 
 -10  10   7     9362.35     9157.10    377.15 o 
  -8  10   7    19282.57    18486.98    561.67 o 
  -6  10   7    14150.84    13777.08    497.88 o 
  -4  10   7    12469.33    12580.69    489.54 o 
  -2  10   7    10925.97    10561.44    421.69 o 
   0  10   7    12167.09    11760.45    450.16 o 
   2  10   7     8576.23     9130.39    659.11 o 
   4  10   7    10397.34    10437.95    526.01 o 
   6  10   7     7492.31     7895.02    411.16 o 
   8  10   7     8823.58     8830.50   1133.42 o 
  10  10   7     5474.28     5070.64   1209.48 o 
  12  10   7     8456.12     9698.64   1783.78 o 
 -21  11   7       62.97       43.69     91.73 o 
 -19  11   7      482.45     1953.86    914.67 o 
 -17  11   7      201.64      162.71    107.73 o 
 -15  11   7      318.05      196.56     91.92 o 
 -13  11   7      220.01      240.80     85.42 o 
 -11  11   7     1369.77     1117.90    154.94 o 
  -9  11   7       29.08       20.17     28.25 o 
  -7  11   7     1074.47      696.98    147.69 o 
  -5  11   7      185.53      292.66     84.20 o 
  -3  11   7      713.40      731.30    153.84 o 
  -1  11   7      305.13      301.71     90.16 o 
   1  11   7       14.15        4.94     29.10 o 
   3  11   7      196.25       92.40     44.30 o 
   5  11   7      348.17      441.69    125.80 o 
   7  11   7     1976.46     1882.76    227.67 o 
  11  11   7      300.10      353.14    423.41 o 
 -20  12   7      487.35      352.68    183.97 o 
 -18  12   7     1353.77     1234.28    243.99 o 
 -16  12   7     1141.67      788.76    198.92 o 
 -14  12   7      760.62      669.20    142.21 o 
 -12  12   7     1125.32      824.52    132.93 o 
 -10  12   7       66.53       52.83     46.42 o 
  -8  12   7      840.60      508.57    107.87 o 
  -6  12   7      869.97      849.06    166.12 o 
  -4  12   7        5.55       60.69     58.16 o 
  -2  12   7      107.60      122.52     79.97 o 
   0  12   7     1836.77     2035.43    210.68 o 
   2  12   7     3149.14     2961.20    192.80 o 
   4  12   7      705.29      587.42    106.47 o 
   6  12   7       22.94      133.28     80.48 o 
   8  12   7      652.78      354.90    142.08 o 
  12  12   7      397.75      442.24    483.46 o 
 -19  13   7      208.23      247.15    141.59 o 
 -17  13   7      393.97      271.96    126.24 o 
 -15  13   7      225.25      360.53    132.30 o 
 -13  13   7      495.47      359.18    105.06 o 
 -11  13   7      794.92      466.68    116.97 o 
  -9  13   7     1685.82     1295.48    167.47 o 
  -7  13   7      461.98      300.01    124.89 o 
  -5  13   7      292.72      301.48     97.74 o 
  -3  13   7      333.97      390.58    106.96 o 
  -1  13   7      215.72      189.66     90.20 o 
   1  13   7     1231.07      924.38    148.01 o 
   3  13   7        1.45        5.83     34.16 o 
   5  13   7       16.30       -0.50     41.51 o 
   7  13   7       30.92       21.01     62.83 o 
   9  13   7       33.24       78.77    241.83 o 
 -18  14   7     3981.32     3892.04    418.86 o 
 -16  14   7      797.03      879.40    199.70 o 
 -14  14   7      350.22      320.44    100.01 o 
 -12  14   7     3377.00     2825.40    338.21 o 
 -10  14   7     3231.96     3296.76    279.92 o 
  -8  14   7     4479.22     4384.25    369.67 o 
  -6  14   7     6925.04     6913.64    494.16 o 
  -4  14   7     4941.70     4976.89    368.10 o 
  -2  14   7     3556.47     4059.82    332.01 o 
   0  14   7     4367.05     4609.35    292.67 o 
   2  14   7     2999.63     2743.61    233.20 o 
   4  14   7     1789.71     1816.21    211.53 o 
   6  14   7     1274.14     1258.65    255.59 o 
   8  14   7     4713.71     5416.10    541.78 o 
  10  14   7     5192.40     6293.93   1390.65 o 
 -17  15   7      550.87      463.30    193.60 o 
 -15  15   7      351.79      362.68    145.33 o 
 -13  15   7     1188.38      752.17    134.24 o 
 -11  15   7      146.72       69.14     72.39 o 
  -9  15   7     1445.45      801.66    191.63 o 
  -7  15   7      669.53      532.11    173.27 o 
  -5  15   7     1007.98     1931.00    776.39 o 
  -3  15   7     3081.47     2822.82    331.84 o 
  -1  15   7      759.34      744.21    165.68 o 
   1  15   7      948.01      692.36    167.67 o 
   3  15   7      771.02      814.95    148.34 o 
   5  15   7       37.34       -9.12     62.87 o 
   7  15   7      487.83      365.30    153.79 o 
   9  15   7     1277.97     1452.34    712.20 o 
 -16  16   7    10338.15    10556.89    737.70 o 
 -14  16   7     7634.97     7860.09    522.88 o 
 -12  16   7    11700.75    11442.48    615.38 o 
 -10  16   7    13706.88    13126.71    758.54 o 
  -8  16   7    15646.20    14081.81    868.99 o 
  -6  16   7    11697.12    11859.07    683.20 o 
  -4  16   7     9931.81     9789.60    595.37 o 
  -2  16   7    15858.09    15718.08    880.55 o 
   0  16   7    17688.96    17878.79    886.32 o 
   2  16   7    10594.91    11024.67    519.69 o 
   4  16   7    11641.17    13080.21    874.39 o 
   6  16   7     7988.51     8511.27    663.04 o 
   8  16   7     8932.61     9331.17    718.20 o 
 -15  17   7     1585.96     1086.60    279.98 o 
 -13  17   7      851.27     3185.85   1580.66 o 
 -11  17   7      665.52      661.64    204.76 o 
  -9  17   7     2610.84     1865.67    363.58 o 
  -7  17   7     2928.60     4965.87   1791.65 o 
  -5  17   7      762.51      757.27    212.92 o 
  -3  17   7     2543.16     2567.00    310.58 o 
  -1  17   7     4584.01     4190.12    324.60 o 
   1  17   7     2850.31     2522.72    280.30 o 
   3  17   7     3176.51     3250.58    303.00 o 
   5  17   7     2196.60     2033.35    351.87 o 
   7  17   7      347.01      183.50    129.27 o 
 -14  18   7    15170.81    15199.76   1026.49 o 
 -12  18   7    15325.16    15215.04    981.02 o 
 -10  18   7    15216.85    15085.17    972.23 o 
  -8  18   7    11783.08    11912.11    766.30 o 
  -6  18   7    17752.33    17995.25   1071.74 o 
  -4  18   7    19326.55    17840.28    961.23 o 
  -2  18   7    15662.32    16267.93    749.27 o 
   0  18   7    18667.40    18481.58    881.98 o 
   2  18   7    16135.36    16548.63    742.57 o 
   4  18   7    13155.00    14707.12   1070.83 o 
   6  18   7    19780.91    21335.68   1365.11 o 
 -11  19   7     2795.37     6232.80   2670.98 o 
  -9  19   7     1921.86     1387.85    457.10 o 
  -7  19   7     2866.32     4411.00   1418.73 o 
  -5  19   7     3388.71     3544.21    392.80 o 
  -3  19   7     4021.03     4111.20    517.81 o 
  -1  19   7     3329.23     3434.56    351.70 o 
   1  19   7     3164.55     2748.18    277.22 o 
   3  19   7     2145.00     1948.45    341.89 o 
 -10  20   7    12481.40    12437.85    902.60 o 
  -8  20   7    11961.79    11170.35    727.22 o 
  -6  20   7    15034.48    14861.15    908.23 o 
  -4  20   7    14442.65    14174.12    926.52 o 
  -2  20   7    15165.39    15664.01    849.04 o 
   0  20   7    12756.29    13055.78    753.48 o 
   2  20   7     9456.61    10062.95    896.48 o 
  -5  21   7     3018.09     2689.22    443.20 o 
  -3  21   7     3137.71     3257.50    492.67 o 
 -12   0   8    34611.18    42605.18   3408.19 o 
  -8   0   8    47699.16    47299.54   2527.34 o 
  -6   0   8    46993.70    46307.58   1731.72 o 
  -4   0   8    42474.32    47324.64   1768.86 o 
  -2   0   8    45282.49    55457.59   4474.96 o 
   0   0   8    38326.84    40304.38   3477.03 o 
   2   0   8    30168.59    34600.20   3230.39 o 
   4   0   8    34046.10    40620.68   3893.08 o 
   6   0   8    16317.28    22085.58   2590.20 o 
   8   0   8    22935.48    29581.11   3333.92 o 
  10   0   8    21553.77    27958.45   3330.85 o 
  12   0   8    13307.21    16843.80   2537.52 o 
 -17   1   8      505.16      193.24    213.50 o 
 -15   1   8        0.16      -73.25    143.83 o 
 -13   1   8       92.13     -121.48    121.48 o 
 -11   1   8      162.25       58.14     84.84 o 
  -9   1   8      522.08     1354.80    705.36 o 
  -7   1   8        1.14     1476.59    600.90 o 
  -5   1   8     1496.56     2592.17    308.52 o 
  -3   1   8       59.26    27795.56  17417.85 o 
  -1   1   8       26.04       10.64    129.51 o 
   1   1   8     1735.28     1732.87    416.57 o 
   3   1   8      263.17      260.82    225.93 o 
   5   1   8     1901.23     1256.70    528.63 o 
   7   1   8        0.95     -301.67    301.67 o 
   9   1   8        2.22     -166.11    219.90 o 
  11   1   8      271.34      128.48    214.64 o 
 -12   2   8    29666.26    28843.36   1198.78 o 
 -10   2   8    28568.45    36417.82   3816.59 o 
  -8   2   8    30623.98    32232.05   2457.34 o 
  -6   2   8    28701.30    27123.28   2203.18 o 
  -4   2   8    31052.32    33089.50    784.61 o 
  -2   2   8    27799.92    31525.21   2328.73 o 
   0   2   8    19265.50    19683.11   4692.39 o 
   2   2   8    22282.00    24965.50   1754.29 o 
   4   2   8    34441.12    40980.08   2717.67 o 
   6   2   8    23005.78    31233.14   3490.94 o 
   8   2   8    21550.96    28646.68   4658.12 o 
  10   2   8    11404.33    20698.42   5856.25 o 
  12   2   8     7883.07    10664.53   1368.57 o 
 -21   3   8        0.45        6.44    129.71 o 
 -19   3   8      222.63      211.28    173.53 o 
 -17   3   8      586.29      513.80    212.43 o 
 -15   3   8     1277.61      982.24    233.24 o 
 -13   3   8     1892.58     2071.41    457.64 o 
 -11   3   8       88.72      171.19     93.88 o 
  -9   3   8      115.16      221.74     86.28 o 
  -7   3   8       44.01      162.72     74.80 o 
  -5   3   8      314.37      212.71     63.09 o 
  -3   3   8       38.54        0.48     89.05 o 
  -1   3   8     1111.30    12619.17   7787.03 o 
   1   3   8     1096.44     8242.49   5188.75 o 
   3   3   8      745.96     9019.06   5803.36 o 
   5   3   8        2.48     3053.63   2579.31 o 
   7   3   8      508.33      170.29    206.37 o 
   9   3   8      367.54      129.11    198.78 o 
  11   3   8      193.03      135.97    212.81 o 
 -20   4   8     5099.08    14207.83   6142.94 o 
 -18   4   8     4173.84     7922.24   2866.00 o 
 -16   4   8    10995.85     9849.45    543.04 o 
 -14   4   8     9943.64    10535.78    559.22 o 
 -12   4   8     6113.37     6199.41    429.96 o 
 -10   4   8     7657.99     7075.51    634.37 o 
  -8   4   8    12058.11    12852.78    506.10 o 
  -6   4   8    15893.57    15655.49    544.89 o 
  -4   4   8    10986.81    12653.77    408.04 o 
  -2   4   8    10955.57     9159.32   3163.18 o 
   0   4   8     8643.17     7598.79   4614.95 o 
   2   4   8     4217.63     3914.60   2351.34 o 
   4   4   8     7300.29     5295.97   3695.34 o 
   6   4   8     6183.09     6765.30   1035.34 o 
   8   4   8     4198.79     3387.24    936.55 o 
  10   4   8     4785.13     4478.03   1174.18 o 
  12   4   8     5954.11     7046.85   1539.39 o 
 -21   5   8       49.83      149.98    199.15 o 
 -19   5   8        0.51        1.73     46.75 o 
 -17   5   8       47.63      121.89    107.20 o 
 -15   5   8      202.68      222.54    118.06 o 
 -13   5   8     1075.04      705.22    201.85 o 
 -11   5   8      320.14      223.83     78.78 o 
  -9   5   8      437.06      458.73    113.39 o 
  -7   5   8      107.97      103.87     57.84 o 
  -5   5   8      108.54      157.11     60.89 o 
  -3   5   8      240.41      281.12     75.24 o 
  -1   5   8      415.43     6714.63   4442.89 o 
   1   5   8       17.27      -26.22    125.21 o 
   3   5   8       11.29     3931.26   3016.84 o 
   5   5   8      118.88     2260.91   1987.77 o 
   7   5   8       43.48       33.25    180.56 o 
   9   5   8      272.74      109.46    368.48 o 
  11   5   8        3.09      124.09    292.88 o 
 -20   6   8       24.68       35.42     63.09 o 
 -18   6   8       37.10       71.57     67.66 o 
 -16   6   8      110.77      208.02     71.38 o 
 -14   6   8      120.29      144.49     60.70 o 
 -12   6   8      936.65      860.83    168.07 o 
 -10   6   8     1609.27     1713.20    243.17 o 
  -8   6   8      339.73      189.41     61.30 o 
  -6   6   8       75.61      -13.67     38.48 o 
  -4   6   8      614.44      523.91     90.91 o 
  -2   6   8      316.87      226.87     73.23 o 
   0   6   8       89.45      222.60    232.63 o 
   2   6   8       66.71       85.01    147.88 o 
   4   6   8      689.35      276.04    252.06 o 
   6   6   8      134.65       28.75    172.58 o 
   8   6   8      595.39      335.85    279.68 o 
  10   6   8      952.76      999.66    597.32 o 
 -21   7   8      330.32      235.91    122.13 o 
 -19   7   8       41.93      -10.37     58.29 o 
 -17   7   8       31.26      170.99    112.44 o 
 -15   7   8       92.86      949.58    456.93 o 
 -13   7   8      508.06      307.27     98.65 o 
 -11   7   8     2362.35     2556.00    432.08 o 
  -9   7   8     3052.53     3319.54    243.75 o 
  -7   7   8      815.66      495.23     86.92 o 
  -5   7   8      123.80       32.92     33.49 o 
  -3   7   8     2450.49     2629.66    188.65 o 
  -1   7   8     1628.38     1877.58    380.73 o 
   1   7   8      975.90      725.26    270.09 o 
   3   7   8      219.32      295.75    287.25 o 
   5   7   8     1056.02      867.60    471.29 o 
   7   7   8     1038.92      781.14    434.87 o 
   9   7   8       16.25     -108.33    270.99 o 
  11   7   8       75.31       80.30    264.03 o 
 -20   8   8      785.11      826.81    161.29 o 
 -18   8   8     3523.89     3146.78    339.59 o 
 -16   8   8     5890.53     5857.43    439.13 o 
 -14   8   8     7676.17     6746.10    779.66 o 
 -12   8   8     9484.25     8964.50    469.69 o 
 -10   8   8     6601.30     6573.81    347.10 o 
  -8   8   8     3583.98     3636.32    241.11 o 
  -6   8   8     4479.66     4716.17    338.84 o 
  -4   8   8    10725.81     9192.00    460.77 o 
  -2   8   8     4746.53     4744.26    680.15 o 
   0   8   8     4066.95     3486.25    829.91 o 
   2   8   8     4177.48     4712.41    665.31 o 
   4   8   8     4829.68     5481.27   1073.73 o 
   6   8   8     5829.36     5309.10   1146.26 o 
   8   8   8     2610.74     2888.20    924.88 o 
  10   8   8     1233.56     1078.13    644.69 o 
 -19   9   8      505.06     1454.01    642.23 o 
 -17   9   8      579.22      561.00    175.01 o 
 -15   9   8      331.09     1489.21    658.56 o 
 -13   9   8     2023.33     1886.52    385.37 o 
 -11   9   8      219.36      241.24    105.58 o 
  -9   9   8      477.91      304.68    106.38 o 
  -7   9   8     1802.60     2758.44    640.49 o 
  -5   9   8     1782.27     1477.59    151.44 o 
  -3   9   8      854.61      466.58    112.74 o 
  -1   9   8      175.50       65.04     58.24 o 
   1   9   8      211.26      110.35     54.15 o 
   3   9   8      956.57      969.36    358.03 o 
   5   9   8      910.49      976.75    530.52 o 
   7   9   8     1891.01     1583.07    696.96 o 
   9   9   8      394.73      -19.85    197.03 o 
 -18  10   8     9329.41     9529.14    649.74 o 
 -16  10   8    14603.95    15239.73    821.20 o 
 -14  10   8    31624.18    31984.96   1059.69 o 
 -12  10   8    15685.91    16294.81    651.73 o 
 -10  10   8    13280.11    14486.03    613.92 o 
  -8  10   8    12513.89    11604.75    437.94 o 
  -6  10   8     8869.56     8423.02    367.90 o 
  -4  10   8    18417.97    15864.88   1500.61 o 
  -2  10   8    21507.17    21567.57    825.37 o 
   0  10   8    24143.68    23781.59   1165.11 o 
   2  10   8    20288.09    22366.44   1922.89 o 
   4  10   8    13569.79    16065.13   1680.03 o 
   6  10   8    10837.35    11999.34   1845.78 o 
   8  10   8     8925.59    10869.55   1904.29 o 
 -17  11   8      128.49     2174.04   1284.32 o 
 -15  11   8      289.00      518.63    243.31 o 
 -13  11   8       47.79      222.28    129.77 o 
 -11  11   8     3890.05     3537.92    408.54 o 
  -9  11   8     5971.13     6436.31   1093.57 o 
  -7  11   8     1006.70     1318.03    292.67 o 
  -5  11   8      637.80     1167.84    353.28 o 
  -3  11   8     1289.33      755.58    126.69 o 
  -1  11   8     1886.25      828.61    335.15 o 
   1  11   8      895.40     1030.80    224.92 o 
   3  11   8     3661.91     4417.88    737.39 o 
   5  11   8     1512.91     1488.48    492.96 o 
   7  11   8      597.00      682.84    538.91 o 
   9  11   8      125.68       61.69    269.15 o 
 -18  12   8    12254.18    12381.08    773.08 o 
 -16  12   8    16442.97    16365.86    994.03 o 
 -14  12   8    31637.58    31576.35   1205.59 o 
 -12  12   8    25526.83    25137.62    955.40 o 
 -10  12   8    31519.00    30003.01   1075.56 o 
  -8  12   8    17681.50    17874.91    600.47 o 
  -6  12   8    14591.04    14634.54    652.50 o 
  -4  12   8    26736.44    24187.41    989.05 o 
  -2  12   8    25053.03    21413.49   2267.93 o 
   0  12   8    26251.29    26256.67   1532.09 o 
   2  12   8    24074.19    24546.58   1345.85 o 
   4  12   8    19308.54    21895.62   1911.63 o 
   6  12   8    18328.65    21002.27   1962.01 o 
   8  12   8    11782.83    13571.46   2257.22 o 
 -17  13   8      882.66     5560.28   2194.58 o 
 -15  13   8     1788.30     1623.97    328.46 o 
 -13  13   8       39.42       64.03     89.52 o 
 -11  13   8      773.48      455.19    144.36 o 
  -9  13   8       52.38        0.50     45.70 o 
  -7  13   8      661.10      622.73    164.49 o 
  -5  13   8     3521.79     3970.47    520.81 o 
  -3  13   8     5291.91     5547.76    357.53 o 
  -1  13   8     6473.41     5742.41    534.47 o 
   1  13   8     3203.77     3206.47    374.20 o 
   3  13   8     1072.17      903.74    404.24 o 
   5  13   8      199.40      256.81    271.09 o 
   7  13   8      181.47       68.80    193.03 o 
 -16  14   8     9303.47    10125.36    761.26 o 
 -14  14   8    19386.07    19198.39   1021.37 o 
 -12  14   8    12647.83    12587.09    711.69 o 
 -10  14   8    19033.34    18544.26    815.57 o 
  -8  14   8    20450.74    19810.55    823.38 o 
  -6  14   8    15543.93    16141.70    863.65 o 
  -4  14   8    13950.36    14488.87    654.01 o 
  -2  14   8    14310.89    14872.18    808.94 o 
   0  14   8    20388.00    20020.45   1595.81 o 
   2  14   8    22436.36    23299.42   1522.38 o 
   4  14   8    20635.57    23227.24   2945.39 o 
   6  14   8    16031.88    18780.21   2661.92 o 
 -15  15   8     4341.41     7213.13   1570.27 o 
 -13  15   8     1675.25     1007.03    242.12 o 
 -11  15   8     1144.01      550.12    148.23 o 
  -9  15   8       76.25       35.31     90.30 o 
  -7  15   8      715.62      582.58    189.40 o 
  -5  15   8     1225.83     1251.40    217.54 o 
  -3  15   8     1798.88     1965.10    281.72 o 
  -1  15   8     2402.55     1802.28    383.76 o 
   1  15   8      966.23      874.81    267.31 o 
   3  15   8      404.93      345.97    427.51 o 
   5  15   8      810.26      903.60    632.10 o 
 -12  16   8     6874.38     7006.48    426.45 o 
 -10  16   8     6136.27     6137.70    580.40 o 
  -8  16   8     5534.04     5970.81    473.84 o 
  -6  16   8     4032.39     4189.76    471.69 o 
  -4  16   8     6567.10     6828.39    440.84 o 
  -2  16   8     7667.96     8172.11    679.99 o 
   0  16   8     6474.00     6949.04    761.50 o 
   2  16   8     6965.74     7436.27    913.23 o 
 -11  17   8      919.34     2409.79   1067.71 o 
  -9  17   8       93.14     1382.34    869.29 o 
  -7  17   8      199.01      651.81    348.03 o 
  -5  17   8      476.83      369.80    191.46 o 
  -3  17   8      447.83      404.93    154.75 o 
  -1  17   8       76.71       71.42    165.67 o 
   1  17   8       26.40       75.03    133.09 o 
  -8  18   8      553.88      273.88    162.80 o 
  -6  18   8      941.60      884.58    197.23 o 
  -4  18   8      688.43      840.32    240.34 o 
  -2  18   8      255.65      645.34    328.89 o 
 -13   1   9       38.29       36.07     78.10 o 
 -11   1   9      126.08       65.85     77.79 o 
  -9   1   9      152.97      109.06     70.63 o 
  -7   1   9      267.88      278.07     79.63 o 
  -5   1   9        0.31      870.38    731.28 o 
  -3   1   9      866.99      729.67    654.97 o 
  -1   1   9     2697.32     1980.78   1530.29 o 
   1   1   9      625.36      557.00    284.40 o 
   3   1   9      215.64      170.21    201.64 o 
   5   1   9      678.10     9120.26   5704.38 o 
   7   1   9      215.46     7147.93   5045.73 o 
 -16   2   9     3969.74     4293.62    539.32 o 
 -14   2   9     2870.05     3801.32    497.68 o 
 -12   2   9     4371.40     4810.98    497.82 o 
 -10   2   9    12882.87    13367.79    681.91 o 
  -8   2   9    14104.41    16593.26   1825.50 o 
  -6   2   9    10529.91    10552.88    535.67 o 
  -4   2   9     5678.93     9619.69   6650.80 o 
  -2   2   9     2103.43     8028.12   2426.88 o 
   0   2   9     5059.50    12579.70   5029.31 o 
   2   2   9     6718.58     6359.55   4175.73 o 
   4   2   9     7399.22    12850.65   2452.82 o 
   6   2   9     4052.53    10389.87   1779.08 o 
   8   2   9     2000.83     6949.05   3567.06 o 
 -19   3   9      350.60      383.82    239.65 o 
 -17   3   9       73.25      -37.06     86.91 o 
 -15   3   9     1375.74      473.81    238.40 o 
 -13   3   9       13.19       78.83    140.12 o 
 -11   3   9       32.80      376.78    159.10 o 
  -9   3   9      697.20      895.20    164.12 o 
  -7   3   9      277.31      329.04     84.70 o 
  -5   3   9      606.39      243.60    117.75 o 
  -3   3   9       71.56      -75.47    145.41 o 
  -1   3   9     1961.21     2997.44   1267.64 o 
   1   3   9        7.61     3099.68   2433.94 o 
   3   3   9      145.30      691.42    673.53 o 
   5   3   9      374.12      344.95    385.26 o 
   7   3   9        8.81       54.83    238.36 o 
 -18   4   9    11200.76    14345.99   2036.31 o 
 -16   4   9    16357.64    24471.26   6309.13 o 
 -14   4   9    13277.10    13724.72    823.75 o 
 -12   4   9    19019.13    20483.42   2868.16 o 
 -10   4   9    23401.14    26400.10   1188.75 o 
  -8   4   9    21409.71    22171.37    838.65 o 
  -6   4   9    32069.23    34011.31   1436.05 o 
  -4   4   9    22516.07    26682.69   2532.10 o 
  -2   4   9    13079.71    16242.13   5540.70 o 
   0   4   9    18728.04    24818.90   2641.97 o 
   2   4   9    11814.89    11635.79   3525.47 o 
   4   4   9    11151.15    12147.57   1842.91 o 
   6   4   9    11450.39    13638.88   2093.54 o 
   8   4   9    11045.79    13602.77   2238.40 o 
 -17   5   9      380.18      166.13    153.14 o 
 -15   5   9     1202.08      807.30    270.17 o 
 -13   5   9      514.29      489.10    143.08 o 
 -11   5   9      205.41      345.96    136.67 o 
  -9   5   9      983.42      816.86    152.21 o 
  -7   5   9      361.91      211.41     98.77 o 
  -5   5   9     1496.14     1146.55    183.31 o 
  -3   5   9      628.53      730.72    422.39 o 
  -1   5   9     1108.76      961.20    483.26 o 
   1   5   9        2.98     9474.56   6666.91 o 
   3   5   9       39.82       68.39    168.41 o 
   5   5   9      162.69     -110.79    280.91 o 
   7   5   9       48.23      136.47    320.60 o 
 -18   6   9    14846.10    17384.14   2046.58 o 
 -16   6   9    22467.20    24275.41   1163.98 o 
 -14   6   9    22912.94    22960.59   1172.41 o 
 -12   6   9    17648.92    18584.38    844.84 o 
 -10   6   9    18945.87    20426.40    817.34 o 
  -8   6   9    17134.31    18380.56    707.75 o 
  -6   6   9    19258.26    21929.10    923.24 o 
  -4   6   9    23975.22    26296.61   2577.72 o 
  -2   6   9    26477.06    28831.78   2811.58 o 
   0   6   9    25485.16    29388.08   3024.26 o 
   2   6   9    27476.09    30123.61   3284.81 o 
   4   6   9    23579.19    26047.41   3129.83 o 
   6   6   9    15279.69    18049.18   2613.43 o 
 -17   7   9      399.51      290.35    162.83 o 
 -15   7   9      551.77     1438.12    756.77 o 
 -13   7   9      494.31      261.47    118.13 o 
 -11   7   9     2255.43     3375.60    772.69 o 
  -9   7   9     1338.74     1292.92    210.72 o 
  -7   7   9      276.24      207.10    104.19 o 
  -5   7   9      907.92     2702.63   1025.53 o 
  -3   7   9      842.56     1030.05    472.62 o 
  -1   7   9      246.19       67.52    202.55 o 
   1   7   9      291.42      584.74    431.50 o 
   3   7   9      963.49      848.47    732.87 o 
   5   7   9      184.54       30.18    284.70 o 
   7   7   9        7.76      -48.29    247.97 o 
 -16   8   9    16580.93    14987.57   1291.54 o 
 -14   8   9    11541.17     9287.98   1182.15 o 
 -12   8   9    15256.59    12242.70   1890.39 o 
 -10   8   9    12987.74    13573.57    644.65 o 
  -8   8   9    14796.53    15050.83    624.34 o 
  -6   8   9    23307.48    22081.57   2450.48 o 
  -4   8   9    16465.68    17601.98   1403.25 o 
  -2   8   9    17199.85    19844.10   2283.82 o 
   0   8   9    17237.61    18177.57   2146.84 o 
   2   8   9    17456.21    19398.50   2401.16 o 
   4   8   9    18546.25    20420.98   2652.09 o 
   6   8   9    14337.55    16666.92   2467.75 o 
 -15   9   9      282.65      384.84    156.62 o 
 -13   9   9      304.30      336.40    167.14 o 
 -11   9   9      358.01      312.44    131.97 o 
  -9   9   9      162.03      233.48     86.98 o 
  -7   9   9     2195.44     2008.40    505.63 o 
  -5   9   9     1253.49     1643.81    564.85 o 
  -3   9   9       42.95       52.27    131.53 o 
  -1   9   9      803.50      584.12    299.78 o 
   1   9   9      695.10      681.62    448.68 o 
   5   9   9      117.56      236.21    361.22 o 
 -16  10   9     5266.71     4633.02    747.23 o 
 -14  10   9     4112.49     3486.81    684.52 o 
 -12  10   9     8988.66     8316.18    788.00 o 
 -10  10   9     8695.14     7198.62    784.39 o 
  -8  10   9     7220.34     5762.91    998.36 o 
  -6  10   9     7824.01     7080.78   1130.86 o 
  -4  10   9     5163.21     4654.21   1310.00 o 
  -2  10   9     6916.59     7979.40   1388.09 o 
   0  10   9     7434.78     8268.81   1485.89 o 
 -15  11   9       15.77      -24.92     74.94 o 
 -13  11   9      153.90      110.41    103.83 o 
 -11  11   9       92.84       43.15     84.31 o 
  -9  11   9      218.34      138.85     91.40 o 
  -7  11   9      513.68      167.00     86.38 o 
  -5  11   9       63.02       11.82     62.15 o 
  -3  11   9       65.21      -62.81    210.12 o 
  -1  11   9      641.32      199.48    311.30 o 
   1  11   9      123.62      118.97    282.55 o 
 -14  12   9      154.96       58.42     73.26 o 
 -12  12   9      489.34      367.87    138.87 o 
 -10  12   9      617.09      368.69    112.84 o 
  -8  12   9      394.53      285.26    118.36 o 
  -6  12   9      232.06      143.44    134.96 o 
  -4  12   9      602.63      430.50    186.18 o 
  -2  12   9      504.93      668.32    458.71 o 
   0  12   9      218.90       99.95    358.66 o 
   2  12   9        3.16       10.23    165.62 o 
 -11  13   9      433.90      265.83    124.54 o 
  -9  13   9        9.27       21.54     62.90 o 
  -7  13   9      209.21       89.59     78.18 o 
  -5  13   9       50.04       34.35     75.79 o 
  -3  13   9      308.95      394.36    388.22 o 
  -1  13   9      465.33      470.37    427.92 o 
   1  13   9      350.87      445.61    613.79 o 
 -10  14   9      752.92      700.16    155.35 o 
  -8  14   9     1355.62      736.03    199.78 o 
  -6  14   9     1694.13     1159.93    364.49 o 
  -4  14   9     2684.68     1860.84    968.14 o 
  -2  14   9     4007.77     5055.71   1197.71 o 
  -7  15   9      600.84      227.35    150.12 o 
  -5  15   9      453.83      183.65     90.96 o 
 -14   0  10    18428.19    39837.59   3831.50 o 
 -12   0  10    20499.90    22726.61   2130.93 o 
   0   0  10    20611.18    21746.26   3041.44 o 
 -15   1  10      197.55       33.81     81.52 o 
 -13   1  10       51.88       22.83     63.67 o 
 -11   1  10        1.25      121.63    208.79 o 
  -9   1  10        0.17    16842.47   2202.39 o 
  -7   1  10       48.37     9764.83   1669.62 o 
  -5   1  10        7.88     6985.62   4541.14 o 
  -3   1  10      409.13    22179.28  10590.94 o 
  -1   1  10       88.64    14274.97   2323.51 o 
   3   1  10      326.12     -197.23    408.27 o 
 -14   2  10    14955.41    14902.37    947.18 o 
 -12   2  10    11974.62    23464.91   4447.28 o 
 -10   2  10    12855.54    27886.23   2868.05 o 
  -8   2  10    11569.24      614.10    476.00 o 
  -6   2  10    14090.87    28621.14   3165.33 o 
  -4   2  10    14252.03    19199.30   8705.26 o 
  -2   2  10    14562.35       92.27    306.38 o 
   2   2  10    18261.10     8342.57   1807.93 o 
 -15   3  10      374.29      120.10    153.18 o 
 -13   3  10       38.50       84.86     89.54 o 
 -11   3  10       29.38     2809.11   1847.39 o 
  -9   3  10       82.27     3579.94    933.27 o 
  -7   3  10       69.56     1091.83    770.92 o 
  -1   3  10      203.95       51.25    257.49 o 
 -14   4  10     2308.06     2736.95    326.82 o 
 -12   4  10     3727.62     4868.91    470.21 o 
 -10   4  10     6891.74     6923.38   1194.13 o 
  -8   4  10     6483.54      576.96    410.83 o 
   2   4  10     2476.10      -55.14    272.22 o 
 -13   5  10      201.39       94.44    113.23 o 
 -11   5  10      624.91      288.12    145.01 o 
  -9   5  10        8.86      -70.59    192.73 o 
 -12   6  10       45.97       36.58     75.65 o 
 -10   6  10      159.56       86.71    119.29 o 
 -11   7  10       41.27       56.75    105.41 o 
 -10   8  10     2049.60     2767.49    371.52 o 
  -8   8  10     4900.18     5185.63   1093.88 o 
  -9   9  10      571.37      705.25    456.97 o 
  -7   9  10      924.67      830.36    513.54 o 
  -5   9  10      378.51      140.05    286.95 o 
                                                 
